# Supplementary material for: A Variable Temperature X-ray Diffraction Investigation of [PPN+][S4N5−]: Supramolecular Interactions Governing an Order/Disorder Transformation and the First High Resolution X-ray Structure of the Anion
Source: Molecules. 2014 Feb 12;19(2):1956–75. doi: 10.3390/molecules19021956 (PMC6271633; doi:10.3390/molecules19021956)
Supplement: Supplementary file 1 [file molecules-19-01956-s001.zip]

Archive with 2 entries (2 files):
- PNP_S4N5_Molecules.cif
- molecules-49065-supporting information.pdf
