# Supplementary material for: A Variable Temperature X-ray Diffraction Investigation of [PPN+][S4N5−]: Supramolecular Interactions Governing an Order/Disorder Transformation and the First High Resolution X-ray Structure of the Anion
Source: Molecules. 2014 Feb 12;19(2):1956–75. doi: 10.3390/molecules19021956 (PMC6271633; doi:10.3390/molecules19021956)
Supplement: Supplementary file 1 [file molecules-19-01956-s001.zip › PNP_S4N5_Molecules.cif]

#   Start of the CIF                                                         #
##############################################################################
#
#   A Variable Temperature X-ray Diffraction Investigation of [PPN+][S4N5-]:
# Supramolecular Interactions Governing an Order/Disorder Transformation and
#         the First High Resolution X-ray Structure of the Anion  
# 
#       Ren/'e T. Boer/'e, Tracey L. Roemmele and Maria K. Krall
#
#              University of Lethbridge, Lethbridge, AB Canada
#                  Department of Chemistry and Biochemistry 
# 
##############################################################################
#
#  This CIF contains data generated in the laboratory of the authors.
#  The use of this information is strictly for academic and research 
#  purposes. No responsibilities can be accepted for any errors or omisssions
#  in this information, nor any liability from the use or misuse of the 
#  information contained herein.
#     
#                        Copyright 2014  Rene T. Boere
# 
#  This CIF is provided on the understanding that it is used for bona fide 
#  research purposes only.  
#
#=============================================================================
data_global  #   
#=============================================================================
_audit_creation_date '2014-01-04' 
_audit_creation_method  'from SHELXL2003 CIF and IUCr SHELXL2003-template'
_audit_update_record
;   1  # This section is useful as a record of work and updates on the CIF.
;
#=============================================================================#
# 1. SUBMISSION DETAILS
_publ_requested_journal          'Molecules'
_publ_contact_author_name        "R.T. Boer\'e"
_publ_contact_author_address     
;
Department of Chemistry and Biochemistry
University of Lethbridge
Lethbridge, AB Canada
T1K 3M4
;
_publ_contact_author_email       boere@uleth.ca
_publ_contact_author_phone       +1-403-329-2045
_publ_contact_author_fax         +1-403-329-2057
loop_
_publ_author_name
_publ_author_address
"Boer\'e, Ren\'e T."
;
Department of Chemistry and Biochemistry
University of Lethbridge
Lethbridge, AB Canada
T1K 3M4
;
_publ_section_acknowledgements   
;
The Natural Sciences and Engineering Research Council of Canada is gratefully
acknowledged for Discovery Grants (R.T.B.). The diffractometer was
purchased with the help of NSERC and the University of Lethbridge.
; 

 
data_100K_TwoSiteOpp
# Shelxtl code:  RB08011
 
_audit_creation_method            SHELXL-2013 
_chemical_name_systematic 
; 
 Triphenyl(P,P,P-triphenylphosphine imidato-kappaN)-phosphorus(1+) 
 1,3,5,7-tetrathia(1,5-SIV)-2,4,6,8,9-pentaazabicyclo[3.3.1]nona-1,4,6,7
 -tetraene(-1) acetonitrile solvate
; 
_chemical_name_common             
;
 Bis(triphenylphosphine)iminium tetrasulfurpentanitride
; 
_chemical_melting_point           ? 
_chemical_formula_moiety          
 'C36 H30 N P2, N5 S4, C2 H3 N'
_chemical_formula_sum 
 'C38 H33 N7 P2 S4' 
_chemical_formula_weight          777.89

loop_
 _atom_type_symbol
 _atom_type_description
 _atom_type_scat_dispersion_real
 _atom_type_scat_dispersion_imag
 _atom_type_scat_source
 'C'  'C'   0.0033   0.0016
 'International Tables Vol C Tables 4.2.6.8 and 6.1.1.4'
 'H'  'H'   0.0000   0.0000
 'International Tables Vol C Tables 4.2.6.8 and 6.1.1.4'
 'N'  'N'   0.0061   0.0033
 'International Tables Vol C Tables 4.2.6.8 and 6.1.1.4'
 'P'  'P'   0.1023   0.0942
 'International Tables Vol C Tables 4.2.6.8 and 6.1.1.4'
 'S'  'S'   0.1246   0.1234
 'International Tables Vol C Tables 4.2.6.8 and 6.1.1.4'
 
_space_group_crystal_system       monoclinic
_space_group_IT_number            14
_space_group_name_H-M_alt         'P 21/c'
_space_group_name_Hall            '-P 2ybc'
 
_shelx_space_group_comment
;
The symmetry employed for this shelxl refinement is uniquely defined
by the following loop, which should always be used as a source of
symmetry information in preference to the above space-group names.
They are only intended as comments.
;
 
loop_
 _space_group_symop_operation_xyz
 'x, y, z'
 '-x, y+1/2, -z+1/2'
 '-x, -y, -z'
 'x, -y-1/2, z-1/2'
 
_cell_length_a                    10.8717(5)
_cell_length_b                    17.7722(8)
_cell_length_c                    18.8902(8)
_cell_angle_alpha                 90
_cell_angle_beta                  95.0291(5)
_cell_angle_gamma                 90
_cell_volume                      3635.8(3)
_cell_formula_units_Z             4
_cell_measurement_temperature     100(2)
_cell_measurement_reflns_used    9805
_cell_measurement_theta_min        2.20
_cell_measurement_theta_max       24.71
_exptl_crystal_description       'Block'
_exptl_crystal_colour            'yellow'            
_exptl_crystal_density_diffrn     1.421          
_exptl_crystal_F_000              1616
_exptl_crystal_size_max           0.406
_exptl_crystal_size_mid           0.198
_exptl_crystal_size_min           0.166
_exptl_absorpt_coefficient_mu     0.390
_shelx_estimated_absorpt_T_min    0.858
_shelx_estimated_absorpt_T_max    0.938
_exptl_absorpt_correction_type    multi-scan 
_exptl_absorpt_correction_T_min   0.6942  
_exptl_absorpt_correction_T_max   0.7456  
_exptl_absorpt_process_details   
; 
SADABS (Bruker, 2008)
;
_exptl_special_details           
; 
 A crystal coated in 2-component expoxy was mounted on the end of a thin glass
 capillary and cooled in the gas stream of the diffractometer Kryoflex device.
;
loop_
 _exptl_crystal_face_index_h
 _exptl_crystal_face_index_k
 _exptl_crystal_face_index_l
 _exptl_crystal_face_perp_dist
   -1.00    0.00    0.00    0.1920
    1.00    0.00    0.00    0.1930
    0.00   -1.00    1.00    0.0810
    0.00    1.00   -1.00    0.0830
    0.00   -1.00    0.00    0.1020
    0.00    1.00    0.00    0.0880
    0.00    1.00    1.00    0.0860
    0.00   -1.00   -1.00    0.0960
    0.00    0.00    1.00    0.0760
    0.00    0.00   -1.00    0.1060
 
_diffrn_ambient_temperature       100(2)
_diffrn_radiation_probe          x-ray
_diffrn_radiation_type           MoK\a
_diffrn_radiation_wavelength     0.71073
_diffrn_source                   'fine-focus sealed tube'
_diffrn_source_type              'Bruker D8'
_diffrn_radiation_monochromator  graphite
_diffrn_measurement_device_type  
;
 Bruker ApexII CCD area-detector diffractometer
;
_diffrn_measurement_method        '\f and \w scans' 
_diffrn_detector_area_resol_mean  66.06 
_diffrn_reflns_number             51759
_diffrn_reflns_av_unetI/netI      0.0129
_diffrn_reflns_av_R_equivalents   0.0199
_diffrn_reflns_limit_h_min        -14
_diffrn_reflns_limit_h_max        14
_diffrn_reflns_limit_k_min        -23
_diffrn_reflns_limit_k_max        23
_diffrn_reflns_limit_l_min        -24
_diffrn_reflns_limit_l_max        24
_diffrn_reflns_theta_min          2.165
_diffrn_reflns_theta_max          27.480
_diffrn_reflns_theta_full         27.500
_diffrn_measured_fraction_theta_max   0.994
_diffrn_measured_fraction_theta_full  0.992
_diffrn_reflns_Laue_measured_fraction_max    0.994
_diffrn_reflns_Laue_measured_fraction_full   0.992
_diffrn_reflns_point_group_measured_fraction_max   0.994
_diffrn_reflns_point_group_measured_fraction_full  0.992
_reflns_number_total              8283
_reflns_number_gt                 7574
_reflns_threshold_expression      'I > 2\s(I)'
_reflns_Friedel_coverage          0.000
_reflns_Friedel_fraction_max      .
_reflns_Friedel_fraction_full     .
 
_reflns_special_details
;
 Reflections were merged by SHELXL according to the crystal
 class for the calculation of statistics and refinement.
 
 _reflns_Friedel_fraction is defined as the number of unique
 Friedel pairs measured divided by the number that would be
 possible theoretically, ignoring centric projections and
 systematic absences.
;
 
_computing_data_collection       'APEX2 (Bruker, 2008)'
_computing_cell_refinement       'SAINT-Plus (Bruker, 2008)'
_computing_data_reduction        'SAINT-Plus'
_computing_structure_solution    'SHELXS (Sheldrick, 2008)'
# if use Dual Space, write: 'SHELXD (Sheldrick, 2008)'
_computing_structure_refinement  'SHELXL-2013 (Sheldrick, 2008)'
_computing_molecular_graphics    'Mercury (Macrae <i>et al.</i>, 2008)'
_computing_publication_material  'publCIF (Westrip, 2010)'
# Bruker (2008). APEX2, SAINT-Plus and SADABS. Bruker AXS Inc., Madison
# Wisconsin, USA.
# Sheldrick, G. M. (2008). Acta Cryst. A64, 112-122.
# Sheldrick, G. M. (2002). TWINABS, University of Goettingen.
# Macrae, C. F., Bruno, I. J., Chisholm, J. A., Edgington, P. R., McCabe, P.,
# Pidcock, E., Rodriguez-Monge, L., Taylor, R., van de Streek, J. & Wood,
# P. A. (2008). J. Appl. Cryst. 41, 466-470.
# Westrip, S. P. (2010). J. Appl. Cryst. 43, 920-925.
 
 
_refine_special_details
;
 Positional disorder was encountered for the S4N5- anion. A difference map
 clearly showed the presence of a second component with the capping N9 atom
 rotated into the -ve Z position along the molecular 2-fold axis. The
 occupancies refined to 0.92 and the disorder was then fixed at 90:10. The
 minor component was restrained to the average values of the main component.
 While it was possible to refine the 4 S atoms of the minor component
 anisotropically, doing so for the 5 N atoms required additional restraints
 that compromised the geometry, so these were left isotropic but refine with
 very reasonable displacement parameters. This disorder model was judged to
 be satisfactory, leaving only a single peak in the final difference map 
 which was in the S,N cage (0.42 e/A^3) and corresponds to S-N bonding density.
 The next four final difference peaks are cation bonding density.
;

_refine_ls_structure_factor_coef  Fsqd
_refine_ls_matrix_type            full
_refine_ls_weighting_scheme       calc
_refine_ls_weighting_details
'w=1/[\s^2^(Fo^2^)+(0.0366P)^2^+2.2885P] where P=(Fo^2^+2Fc^2^)/3'
_atom_sites_solution_primary      direct
_atom_sites_solution_secondary    difmap
_atom_sites_solution_hydrogens    geom
_refine_ls_hydrogen_treatment     constr
_refine_ls_extinction_method      none
_refine_ls_extinction_coef        .
_refine_ls_number_reflns          8283
_refine_ls_number_parameters      516
_refine_ls_number_restraints      34
_refine_ls_R_factor_all           0.0328
_refine_ls_R_factor_gt            0.0298
_refine_ls_wR_factor_ref          0.0785
_refine_ls_wR_factor_gt           0.0765
_refine_ls_goodness_of_fit_ref    1.038
_refine_ls_restrained_S_all       1.037
_refine_ls_shift/su_max           0.001
_refine_ls_shift/su_mean          0.000
 
loop_
 _atom_site_label
 _atom_site_type_symbol
 _atom_site_fract_x
 _atom_site_fract_y
 _atom_site_fract_z
 _atom_site_U_iso_or_equiv
 _atom_site_adp_type
 _atom_site_occupancy
 _atom_site_site_symmetry_order  
 _atom_site_calc_flag
 _atom_site_refinement_flags_posn
 _atom_site_refinement_flags_adp
 _atom_site_refinement_flags_occupancy
 _atom_site_disorder_assembly
 _atom_site_disorder_group
S1 S 0.01537(9) 0.87525(6) 0.15399(6) 0.02749(18) Uani 0.9 1 d . . P A 1
S3 S 0.18071(10) 0.96507(7) 0.23312(6) 0.02933(19) Uani 0.9 1 d . . P A 1
S5 S 0.15901(9) 0.97815(7) 0.08824(7) 0.02647(19) Uani 0.9 1 d . . P A 1
S7 S 0.26479(6) 0.85334(4) 0.15381(3) 0.02391(12) Uani 0.9 1 d . . P A 1
N2 N 0.05325(17) 0.91815(13) 0.23071(11) 0.0383(5) Uani 0.9 1 d . . P A 1
N4 N 0.19342(16) 1.02020(9) 0.16694(12) 0.0303(4) Uani 0.9 1 d . . P A 1
N6 N 0.27241(15) 0.91444(10) 0.09156(7) 0.0262(3) Uani 0.9 1 d . . P A 1
N8 N 0.13102(17) 0.81370(8) 0.15448(8) 0.0303(3) Uani 0.9 1 d . . P A 1
N9 N 0.02510(12) 0.93520(8) 0.08840(7) 0.0237(3) Uani 0.9 1 d . . P A 1
S1A S 0.2216(7) 0.8481(4) 0.1680(3) 0.0351(18) Uani 0.1 1 d D U P B 2
S3A S 0.1488(13) 0.9602(6) 0.0783(7) 0.051(4) Uani 0.1 1 d D U P B 2
S5A S 0.1562(9) 0.9828(6) 0.2192(6) 0.034(2) Uani 0.1 1 d D U P B 2
S7A S -0.0168(9) 0.8924(6) 0.1582(6) 0.0324(18) Uani 0.1 1 d D U P B 2
N2A N 0.2357(15) 0.8878(8) 0.0906(7) 0.029(4) Uiso 0.1 1 d D . P B 2
N4A N 0.1676(16) 1.0202(9) 0.1417(7) 0.025(4) Uiso 0.1 1 d D . P B 2
N6A N 0.0260(16) 0.9382(11) 0.2275(11) 0.036(3) Uiso 0.1 1 d D . P B 2
N8A N 0.0770(13) 0.8226(9) 0.1716(9) 0.036(3) Uiso 0.1 1 d D . P B 2
N9A N 0.2459(11) 0.9096(6) 0.2299(6) 0.027(3) Uiso 0.1 1 d D . P B 2
P1 P 0.57479(3) 0.24819(2) 0.07994(2) 0.01321(7) Uani 1 1 d . . . . .
P2 P 0.37313(3) 0.29074(2) 0.16728(2) 0.01265(7) Uani 1 1 d . . . . .
N1 N 0.50866(10) 0.28401(6) 0.14347(6) 0.0167(2) Uani 1 1 d . . . . .
C1 C 0.71077(12) 0.19983(7) 0.11667(7) 0.0157(2) Uani 1 1 d . . . . .
C2 C 0.76410(12) 0.14259(7) 0.07863(7) 0.0177(2) Uani 1 1 d . . . . .
H2 H 0.7267 0.1274 0.0336 0.021 Uiso 1 1 calc R U . . .
C3 C 0.87196(12) 0.10818(8) 0.10714(8) 0.0206(3) Uani 1 1 d . . . . .
H3 H 0.9080 0.0690 0.0817 0.025 Uiso 1 1 calc R U . . .
C4 C 0.92747(12) 0.13096(8) 0.17280(8) 0.0218(3) Uani 1 1 d . . . . .
H4 H 1.0015 0.1074 0.1920 0.026 Uiso 1 1 calc R U . . .
C5 C 0.87482(13) 0.18808(8) 0.21039(7) 0.0220(3) Uani 1 1 d . . . . .
H5 H 0.9131 0.2036 0.2552 0.026 Uiso 1 1 calc R U . . .
C6 C 0.76643(12) 0.22251(8) 0.18265(7) 0.0188(3) Uani 1 1 d . . . . .
H6 H 0.7303 0.2613 0.2085 0.023 Uiso 1 1 calc R U . . .
C7 C 0.62712(12) 0.32122(7) 0.02332(7) 0.0159(2) Uani 1 1 d . . . . .
C8 C 0.70065(13) 0.30206(8) -0.03122(7) 0.0214(3) Uani 1 1 d . . . . .
H8 H 0.7202 0.2508 -0.0391 0.026 Uiso 1 1 calc R U . . .
C9 C 0.74499(13) 0.35771(8) -0.07378(8) 0.0241(3) Uani 1 1 d . . . . .
H9 H 0.7946 0.3446 -0.1108 0.029 Uiso 1 1 calc R U . . .
C10 C 0.71676(14) 0.43263(8) -0.06217(8) 0.0261(3) Uani 1 1 d . . . . .
H10 H 0.7472 0.4708 -0.0912 0.031 Uiso 1 1 calc R U . . .
C11 C 0.64400(14) 0.45188(8) -0.00808(8) 0.0264(3) Uani 1 1 d . . . . .
H11 H 0.6250 0.5032 -0.0002 0.032 Uiso 1 1 calc R U . . .
C12 C 0.59865(13) 0.39627(7) 0.03475(7) 0.0205(3) Uani 1 1 d . . . . .
H12 H 0.5486 0.4096 0.0716 0.025 Uiso 1 1 calc R U . . .
C13 C 0.48420(11) 0.18407(7) 0.02382(7) 0.0152(2) Uani 1 1 d . . . . .
C14 C 0.46311(12) 0.11142(7) 0.04850(7) 0.0193(3) Uani 1 1 d . . . . .
H14 H 0.5007 0.0957 0.0934 0.023 Uiso 1 1 calc R U . . .
C15 C 0.38757(13) 0.06245(8) 0.00765(8) 0.0243(3) Uani 1 1 d . . . . .
H15 H 0.3743 0.0129 0.0242 0.029 Uiso 1 1 calc R U . . .
C16 C 0.33123(14) 0.08568(9) -0.05748(8) 0.0281(3) Uani 1 1 d . . . . .
H16 H 0.2787 0.0521 -0.0852 0.034 Uiso 1 1 calc R U . . .
C17 C 0.35133(15) 0.15764(9) -0.08224(8) 0.0285(3) Uani 1 1 d . . . . .
H17 H 0.3126 0.1733 -0.1269 0.034 Uiso 1 1 calc R U . . .
C18 C 0.42787(13) 0.20697(8) -0.04200(7) 0.0217(3) Uani 1 1 d . . . . .
H18 H 0.4419 0.2562 -0.0592 0.026 Uiso 1 1 calc R U . . .
C19 C 0.34539(12) 0.22324(7) 0.23521(6) 0.0159(2) Uani 1 1 d . . . . .
C20 C 0.44436(13) 0.18422(8) 0.26965(7) 0.0212(3) Uani 1 1 d . . . . .
H20 H 0.5255 0.1915 0.2559 0.025 Uiso 1 1 calc R U . . .
C21 C 0.42387(15) 0.13443(8) 0.32441(8) 0.0257(3) Uani 1 1 d . . . . .
H21 H 0.4913 0.1080 0.3483 0.031 Uiso 1 1 calc R U . . .
C22 C 0.30586(15) 0.12337(8) 0.34406(7) 0.0255(3) Uani 1 1 d . . . . .
H22 H 0.2923 0.0887 0.3809 0.031 Uiso 1 1 calc R U . . .
C23 C 0.20673(14) 0.16264(8) 0.31025(7) 0.0244(3) Uani 1 1 d . . . . .
H23 H 0.1258 0.1551 0.3242 0.029 Uiso 1 1 calc R U . . .
C24 C 0.22631(13) 0.21268(8) 0.25621(7) 0.0200(3) Uani 1 1 d . . . . .
H24 H 0.1588 0.2399 0.2334 0.024 Uiso 1 1 calc R U . . .
C25 C 0.35946(12) 0.38209(7) 0.20669(6) 0.0145(2) Uani 1 1 d . . . . .
C26 C 0.24423(12) 0.41235(7) 0.21773(7) 0.0179(3) Uani 1 1 d . . . . .
H26 H 0.1710 0.3856 0.2025 0.022 Uiso 1 1 calc R U . . .
C27 C 0.23686(13) 0.48158(8) 0.25092(7) 0.0212(3) Uani 1 1 d . . . . .
H27 H 0.1585 0.5028 0.2574 0.025 Uiso 1 1 calc R U . . .
C28 C 0.34381(13) 0.51989(8) 0.27467(7) 0.0215(3) Uani 1 1 d . . . . .
H28 H 0.3383 0.5674 0.2972 0.026 Uiso 1 1 calc R U . . .
C29 C 0.45888(13) 0.48928(8) 0.26568(7) 0.0212(3) Uani 1 1 d . . . . .
H29 H 0.5318 0.5151 0.2832 0.025 Uiso 1 1 calc R U . . .
C30 C 0.46698(12) 0.42059(7) 0.23093(7) 0.0180(2) Uani 1 1 d . . . . .
H30 H 0.5455 0.4000 0.2237 0.022 Uiso 1 1 calc R U . . .
C31 C 0.25222(11) 0.28079(7) 0.09711(6) 0.0150(2) Uani 1 1 d . . . . .
C32 C 0.19503(12) 0.21123(7) 0.08235(7) 0.0176(2) Uani 1 1 d . . . . .
H32 H 0.2147 0.1691 0.1122 0.021 Uiso 1 1 calc R U . . .
C33 C 0.10915(13) 0.20432(8) 0.02359(7) 0.0222(3) Uani 1 1 d . . . . .
H33 H 0.0706 0.1572 0.0130 0.027 Uiso 1 1 calc R U . . .
C34 C 0.07962(13) 0.26597(9) -0.01962(7) 0.0250(3) Uani 1 1 d . . . . .
H34 H 0.0200 0.2610 -0.0592 0.030 Uiso 1 1 calc R U . . .
C35 C 0.13655(14) 0.33488(8) -0.00541(7) 0.0244(3) Uani 1 1 d . . . . .
H35 H 0.1162 0.3768 -0.0353 0.029 Uiso 1 1 calc R U . . .
C36 C 0.22316(13) 0.34237(7) 0.05252(7) 0.0191(3) Uani 1 1 d . . . . .
H36 H 0.2629 0.3894 0.0620 0.023 Uiso 1 1 calc R U . . .
N1S N 0.99573(17) 0.52281(14) 0.11106(12) 0.0653(6) Uani 1 1 d . . . . .
C1S C 0.96166(16) 0.46192(15) 0.10805(10) 0.0475(5) Uani 1 1 d . . . . .
C2S C 0.91707(18) 0.38491(15) 0.10526(12) 0.0564(6) Uani 1 1 d . . . . .
H2S1 H 0.9811 0.3515 0.1273 0.085 Uiso 1 1 calc R U . . .
H2S2 H 0.8971 0.3701 0.0556 0.085 Uiso 1 1 calc R U . . .
H2S3 H 0.8428 0.3811 0.1310 0.085 Uiso 1 1 calc R U . . .
 
loop_
 _atom_site_aniso_label
 _atom_site_aniso_U_11
 _atom_site_aniso_U_22
 _atom_site_aniso_U_33
 _atom_site_aniso_U_23
 _atom_site_aniso_U_13
 _atom_site_aniso_U_12
S1 0.0263(4) 0.0305(5) 0.0257(3) -0.0056(3) 0.0019(3) -0.0084(3)
S3 0.0222(4) 0.0401(5) 0.0261(4) -0.0172(3) 0.0045(3) -0.0038(3)
S5 0.0233(3) 0.0236(4) 0.0327(4) 0.0085(3) 0.0030(2) 0.0062(2)
S7 0.0297(3) 0.0203(2) 0.0209(3) -0.0026(2) -0.0027(2) 0.0082(2)
N2 0.0280(9) 0.0570(14) 0.0313(9) -0.0149(9) 0.0113(7) -0.0057(9)
N4 0.0247(8) 0.0201(8) 0.0458(11) -0.0084(8) 0.0019(9) 0.0006(6)
N6 0.0272(8) 0.0317(8) 0.0205(7) 0.0000(6) 0.0069(6) 0.0085(7)
N8 0.0382(10) 0.0196(7) 0.0314(8) 0.0002(6) -0.0063(7) -0.0045(7)
N9 0.0233(7) 0.0227(7) 0.0245(7) -0.0012(5) -0.0015(5) 0.0017(5)
S1A 0.050(5) 0.040(3) 0.017(2) 0.0057(19) 0.012(2) 0.030(3)
S3A 0.092(8) 0.037(6) 0.029(4) 0.019(4) 0.027(4) 0.024(5)
S5A 0.028(4) 0.031(4) 0.042(5) -0.020(3) -0.001(3) -0.003(3)
S7A 0.036(5) 0.036(5) 0.026(3) -0.003(3) 0.008(3) -0.006(3)
P1 0.01412(15) 0.01201(15) 0.01367(15) -0.00055(11) 0.00223(11) 0.00103(11)
P2 0.01297(15) 0.01232(14) 0.01268(14) -0.00124(11) 0.00121(11) 0.00029(11)
N1 0.0152(5) 0.0185(5) 0.0166(5) -0.0038(4) 0.0021(4) 0.0013(4)
C1 0.0148(6) 0.0145(6) 0.0179(6) 0.0022(5) 0.0032(5) 0.0009(4)
C2 0.0186(6) 0.0162(6) 0.0188(6) 0.0007(5) 0.0050(5) 0.0010(5)
C3 0.0178(6) 0.0172(6) 0.0277(7) 0.0011(5) 0.0071(5) 0.0028(5)
C4 0.0146(6) 0.0212(7) 0.0296(7) 0.0061(5) 0.0021(5) 0.0019(5)
C5 0.0190(6) 0.0249(7) 0.0216(6) 0.0006(5) -0.0014(5) -0.0006(5)
C6 0.0191(6) 0.0185(6) 0.0190(6) -0.0012(5) 0.0025(5) 0.0015(5)
C7 0.0152(6) 0.0155(6) 0.0171(6) 0.0011(5) 0.0016(4) -0.0004(5)
C8 0.0255(7) 0.0183(6) 0.0211(6) -0.0006(5) 0.0067(5) 0.0014(5)
C9 0.0246(7) 0.0269(7) 0.0218(7) 0.0014(6) 0.0074(5) -0.0014(6)
C10 0.0269(7) 0.0222(7) 0.0298(7) 0.0058(6) 0.0063(6) -0.0061(6)
C11 0.0287(7) 0.0149(6) 0.0365(8) 0.0016(6) 0.0085(6) -0.0016(5)
C12 0.0201(6) 0.0168(6) 0.0254(7) -0.0001(5) 0.0060(5) 0.0004(5)
C13 0.0157(6) 0.0152(6) 0.0151(6) -0.0024(5) 0.0031(4) 0.0004(4)
C14 0.0183(6) 0.0165(6) 0.0232(6) 0.0009(5) 0.0031(5) 0.0017(5)
C15 0.0213(7) 0.0162(6) 0.0362(8) -0.0044(6) 0.0075(6) -0.0017(5)
C16 0.0261(7) 0.0297(8) 0.0285(7) -0.0134(6) 0.0033(6) -0.0070(6)
C17 0.0308(8) 0.0378(8) 0.0164(6) -0.0028(6) -0.0017(6) -0.0060(6)
C18 0.0255(7) 0.0222(7) 0.0174(6) 0.0017(5) 0.0019(5) -0.0031(5)
C19 0.0213(6) 0.0134(6) 0.0129(5) -0.0016(4) 0.0012(5) -0.0009(5)
C20 0.0240(7) 0.0205(6) 0.0191(6) -0.0007(5) 0.0019(5) 0.0038(5)
C21 0.0349(8) 0.0222(7) 0.0194(7) 0.0026(5) -0.0015(6) 0.0070(6)
C22 0.0412(9) 0.0204(7) 0.0148(6) 0.0028(5) 0.0019(6) -0.0029(6)
C23 0.0273(7) 0.0283(7) 0.0180(6) 0.0012(5) 0.0040(5) -0.0072(6)
C24 0.0208(6) 0.0222(7) 0.0169(6) 0.0006(5) 0.0004(5) -0.0021(5)
C25 0.0166(6) 0.0138(5) 0.0131(5) -0.0012(4) 0.0017(4) 0.0008(4)
C26 0.0152(6) 0.0199(6) 0.0187(6) -0.0032(5) 0.0014(5) 0.0002(5)
C27 0.0200(6) 0.0226(7) 0.0213(6) -0.0043(5) 0.0028(5) 0.0057(5)
C28 0.0281(7) 0.0163(6) 0.0203(6) -0.0051(5) 0.0022(5) 0.0015(5)
C29 0.0219(7) 0.0186(6) 0.0227(7) -0.0041(5) 0.0000(5) -0.0033(5)
C30 0.0165(6) 0.0172(6) 0.0201(6) -0.0024(5) 0.0017(5) 0.0006(5)
C31 0.0138(6) 0.0175(6) 0.0137(6) -0.0019(5) 0.0015(4) 0.0001(4)
C32 0.0185(6) 0.0183(6) 0.0163(6) -0.0015(5) 0.0031(5) -0.0017(5)
C33 0.0205(7) 0.0266(7) 0.0195(6) -0.0068(5) 0.0024(5) -0.0058(5)
C34 0.0212(7) 0.0366(8) 0.0164(6) -0.0052(6) -0.0022(5) 0.0016(6)
C35 0.0289(7) 0.0268(7) 0.0170(6) 0.0014(5) -0.0013(5) 0.0060(6)
C36 0.0233(7) 0.0176(6) 0.0164(6) -0.0005(5) 0.0022(5) 0.0001(5)
N1S 0.0399(10) 0.0815(15) 0.0762(14) 0.0501(12) 0.0148(9) 0.0213(10)
C1S 0.0229(8) 0.0875(17) 0.0323(9) 0.0231(10) 0.0043(7) 0.0157(9)
C2S 0.0272(9) 0.0907(17) 0.0510(12) -0.0307(12) 0.0008(8) -0.0063(10)
 
_geom_special_details
;
 All esds (except the esd in the dihedral angle between two l.s. planes)
 are estimated using the full covariance matrix.  The cell esds are taken
 into account individually in the estimation of esds in distances, angles
 and torsion angles; correlations between esds in cell parameters are only
 used when they are defined by crystal symmetry.  An approximate (isotropic)
 treatment of cell esds is used for estimating esds involving l.s. planes.
;
 
loop_
 _geom_bond_atom_site_label_1
 _geom_bond_atom_site_label_2
 _geom_bond_distance
 _geom_bond_site_symmetry_2
 _geom_bond_publ_flag
S1 N9 1.6446(19) . ?
S1 N2 1.657(2) . ?
S1 N8 1.666(2) . ?
S3 N4 1.604(2) . ?
S3 N2 1.614(2) . ?
S5 N9 1.6440(17) . ?
S5 N6 1.6710(17) . ?
S5 N4 1.677(2) . ?
S7 N6 1.6080(17) . ?
S7 N8 1.6170(18) . ?
S1A N9A 1.606(12) . ?
S1A N8A 1.643(14) . ?
S1A N2A 1.643(13) . ?
S3A N2A 1.601(15) . ?
S3A N4A 1.604(14) . ?
S5A N4A 1.622(14) . ?
S5A N9A 1.628(12) . ?
S5A N6A 1.643(17) . ?
S7A N6A 1.576(16) . ?
S7A N8A 1.611(13) . ?
P1 N1 1.5855(11) . ?
P1 C13 1.7916(13) . ?
P1 C1 1.7960(13) . ?
P1 C7 1.8052(13) . ?
P2 N1 1.5824(11) . ?
P2 C31 1.7918(13) . ?
P2 C25 1.7976(13) . ?
P2 C19 1.8012(13) . ?
C1 C6 1.3964(18) . ?
C1 C2 1.4001(18) . ?
C2 C3 1.3887(18) . ?
C2 H2 0.9500 . ?
C3 C4 1.391(2) . ?
C3 H3 0.9500 . ?
C4 C5 1.391(2) . ?
C4 H4 0.9500 . ?
C5 C6 1.3889(19) . ?
C5 H5 0.9500 . ?
C6 H6 0.9500 . ?
C7 C12 1.3906(18) . ?
C7 C8 1.4002(18) . ?
C8 C9 1.3874(19) . ?
C8 H8 0.9500 . ?
C9 C10 1.388(2) . ?
C9 H9 0.9500 . ?
C10 C11 1.389(2) . ?
C10 H10 0.9500 . ?
C11 C12 1.3943(19) . ?
C11 H11 0.9500 . ?
C12 H12 0.9500 . ?
C13 C18 1.3974(18) . ?
C13 C14 1.3984(18) . ?
C14 C15 1.3842(19) . ?
C14 H14 0.9500 . ?
C15 C16 1.388(2) . ?
C15 H15 0.9500 . ?
C16 C17 1.386(2) . ?
C16 H16 0.9500 . ?
C17 C18 1.388(2) . ?
C17 H17 0.9500 . ?
C18 H18 0.9500 . ?
C19 C20 1.3926(18) . ?
C19 C24 1.3995(19) . ?
C20 C21 1.394(2) . ?
C20 H20 0.9500 . ?
C21 C22 1.381(2) . ?
C21 H21 0.9500 . ?
C22 C23 1.391(2) . ?
C22 H22 0.9500 . ?
C23 C24 1.3843(19) . ?
C23 H23 0.9500 . ?
C24 H24 0.9500 . ?
C25 C26 1.3956(17) . ?
C25 C30 1.3966(18) . ?
C26 C27 1.3865(18) . ?
C26 H26 0.9500 . ?
C27 C28 1.388(2) . ?
C27 H27 0.9500 . ?
C28 C29 1.388(2) . ?
C28 H28 0.9500 . ?
C29 C30 1.3926(18) . ?
C29 H29 0.9500 . ?
C30 H30 0.9500 . ?
C31 C36 1.4001(18) . ?
C31 C32 1.4008(18) . ?
C32 C33 1.3918(18) . ?
C32 H32 0.9500 . ?
C33 C34 1.387(2) . ?
C33 H33 0.9500 . ?
C34 C35 1.388(2) . ?
C34 H34 0.9500 . ?
C35 C36 1.3861(19) . ?
C35 H35 0.9500 . ?
C36 H36 0.9500 . ?
N1S C1S 1.144(3) . ?
C1S C2S 1.451(4) . ?
C2S H2S1 0.9800 . ?
C2S H2S2 0.9800 . ?
C2S H2S3 0.9800 . ?
 
loop_
 _geom_angle_atom_site_label_1
 _geom_angle_atom_site_label_2
 _geom_angle_atom_site_label_3
 _geom_angle
 _geom_angle_site_symmetry_1
 _geom_angle_site_symmetry_3
 _geom_angle_publ_flag
N9 S1 N2 109.47(11) . . ?
N9 S1 N8 109.34(9) . . ?
N2 S1 N8 99.65(11) . . ?
N4 S3 N2 115.20(12) . . ?
N9 S5 N6 109.62(11) . . ?
N9 S5 N4 109.52(11) . . ?
N6 S5 N4 99.33(10) . . ?
N6 S7 N8 113.82(9) . . ?
S3 N2 S1 114.15(12) . . ?
S3 N4 S5 113.03(11) . . ?
S7 N6 S5 113.57(10) . . ?
S7 N8 S1 113.13(10) . . ?
S5 N9 S1 114.68(10) . . ?
N9A S1A N8A 104.7(8) . . ?
N9A S1A N2A 109.5(8) . . ?
N8A S1A N2A 108.6(9) . . ?
N2A S3A N4A 113.1(11) . . ?
N4A S5A N9A 110.3(10) . . ?
N4A S5A N6A 114.7(11) . . ?
N9A S5A N6A 96.5(10) . . ?
N6A S7A N8A 97.5(11) . . ?
S3A N2A S1A 112.0(10) . . ?
S3A N4A S5A 112.8(11) . . ?
S7A N6A S5A 111.3(13) . . ?
S7A N8A S1A 112.1(10) . . ?
S1A N9A S5A 113.3(9) . . ?
N1 P1 C13 116.17(6) . . ?
N1 P1 C1 108.20(6) . . ?
C13 P1 C1 108.38(6) . . ?
N1 P1 C7 110.32(6) . . ?
C13 P1 C7 106.99(6) . . ?
C1 P1 C7 106.35(6) . . ?
N1 P2 C31 115.04(6) . . ?
N1 P2 C25 107.38(6) . . ?
C31 P2 C25 108.27(6) . . ?
N1 P2 C19 111.74(6) . . ?
C31 P2 C19 107.67(6) . . ?
C25 P2 C19 106.35(6) . . ?
P2 N1 P1 137.81(7) . . ?
C6 C1 C2 120.08(12) . . ?
C6 C1 P1 118.97(10) . . ?
C2 C1 P1 120.88(10) . . ?
C3 C2 C1 119.64(12) . . ?
C3 C2 H2 120.2 . . ?
C1 C2 H2 120.2 . . ?
C2 C3 C4 120.21(12) . . ?
C2 C3 H3 119.9 . . ?
C4 C3 H3 119.9 . . ?
C5 C4 C3 120.13(12) . . ?
C5 C4 H4 119.9 . . ?
C3 C4 H4 119.9 . . ?
C6 C5 C4 120.16(13) . . ?
C6 C5 H5 119.9 . . ?
C4 C5 H5 119.9 . . ?
C5 C6 C1 119.78(12) . . ?
C5 C6 H6 120.1 . . ?
C1 C6 H6 120.1 . . ?
C12 C7 C8 119.78(12) . . ?
C12 C7 P1 120.77(10) . . ?
C8 C7 P1 119.41(10) . . ?
C9 C8 C7 120.19(13) . . ?
C9 C8 H8 119.9 . . ?
C7 C8 H8 119.9 . . ?
C8 C9 C10 119.96(13) . . ?
C8 C9 H9 120.0 . . ?
C10 C9 H9 120.0 . . ?
C9 C10 C11 120.04(13) . . ?
C9 C10 H10 120.0 . . ?
C11 C10 H10 120.0 . . ?
C10 C11 C12 120.37(13) . . ?
C10 C11 H11 119.8 . . ?
C12 C11 H11 119.8 . . ?
C7 C12 C11 119.66(13) . . ?
C7 C12 H12 120.2 . . ?
C11 C12 H12 120.2 . . ?
C18 C13 C14 119.58(12) . . ?
C18 C13 P1 121.10(10) . . ?
C14 C13 P1 119.19(10) . . ?
C15 C14 C13 120.08(13) . . ?
C15 C14 H14 120.0 . . ?
C13 C14 H14 120.0 . . ?
C14 C15 C16 120.08(13) . . ?
C14 C15 H15 120.0 . . ?
C16 C15 H15 120.0 . . ?
C17 C16 C15 120.21(13) . . ?
C17 C16 H16 119.9 . . ?
C15 C16 H16 119.9 . . ?
C16 C17 C18 120.17(14) . . ?
C16 C17 H17 119.9 . . ?
C18 C17 H17 119.9 . . ?
C17 C18 C13 119.87(13) . . ?
C17 C18 H18 120.1 . . ?
C13 C18 H18 120.1 . . ?
C20 C19 C24 119.79(12) . . ?
C20 C19 P2 119.58(10) . . ?
C24 C19 P2 120.54(10) . . ?
C19 C20 C21 119.71(13) . . ?
C19 C20 H20 120.1 . . ?
C21 C20 H20 120.1 . . ?
C22 C21 C20 120.18(13) . . ?
C22 C21 H21 119.9 . . ?
C20 C21 H21 119.9 . . ?
C21 C22 C23 120.39(13) . . ?
C21 C22 H22 119.8 . . ?
C23 C22 H22 119.8 . . ?
C24 C23 C22 119.85(14) . . ?
C24 C23 H23 120.1 . . ?
C22 C23 H23 120.1 . . ?
C23 C24 C19 120.07(13) . . ?
C23 C24 H24 120.0 . . ?
C19 C24 H24 120.0 . . ?
C26 C25 C30 119.91(11) . . ?
C26 C25 P2 121.18(10) . . ?
C30 C25 P2 118.75(9) . . ?
C27 C26 C25 119.85(12) . . ?
C27 C26 H26 120.1 . . ?
C25 C26 H26 120.1 . . ?
C26 C27 C28 120.11(12) . . ?
C26 C27 H27 119.9 . . ?
C28 C27 H27 119.9 . . ?
C27 C28 C29 120.45(12) . . ?
C27 C28 H28 119.8 . . ?
C29 C28 H28 119.8 . . ?
C28 C29 C30 119.75(13) . . ?
C28 C29 H29 120.1 . . ?
C30 C29 H29 120.1 . . ?
C29 C30 C25 119.89(12) . . ?
C29 C30 H30 120.1 . . ?
C25 C30 H30 120.1 . . ?
C36 C31 C32 119.82(12) . . ?
C36 C31 P2 118.70(10) . . ?
C32 C31 P2 121.22(10) . . ?
C33 C32 C31 119.45(12) . . ?
C33 C32 H32 120.3 . . ?
C31 C32 H32 120.3 . . ?
C34 C33 C32 120.27(13) . . ?
C34 C33 H33 119.9 . . ?
C32 C33 H33 119.9 . . ?
C33 C34 C35 120.46(13) . . ?
C33 C34 H34 119.8 . . ?
C35 C34 H34 119.8 . . ?
C36 C35 C34 119.87(13) . . ?
C36 C35 H35 120.1 . . ?
C34 C35 H35 120.1 . . ?
C35 C36 C31 120.12(13) . . ?
C35 C36 H36 119.9 . . ?
C31 C36 H36 119.9 . . ?
N1S C1S C2S 179.0(2) . . ?
C1S C2S H2S1 109.5 . . ?
C1S C2S H2S2 109.5 . . ?
H2S1 C2S H2S2 109.5 . . ?
C1S C2S H2S3 109.5 . . ?
H2S1 C2S H2S3 109.5 . . ?
H2S2 C2S H2S3 109.5 . . ?
 
loop_
 _geom_torsion_atom_site_label_1
 _geom_torsion_atom_site_label_2
 _geom_torsion_atom_site_label_3
 _geom_torsion_atom_site_label_4
 _geom_torsion
 _geom_torsion_site_symmetry_1
 _geom_torsion_site_symmetry_2
 _geom_torsion_site_symmetry_3
 _geom_torsion_site_symmetry_4
 _geom_torsion_publ_flag
N4 S3 N2 S1 48.86(18) . . . . ?
N9 S1 N2 S3 -49.25(16) . . . . ?
N8 S1 N2 S3 65.35(16) . . . . ?
N2 S3 N4 S5 -49.02(15) . . . . ?
N9 S5 N4 S3 50.43(14) . . . . ?
N6 S5 N4 S3 -64.36(13) . . . . ?
N8 S7 N6 S5 51.05(14) . . . . ?
N9 S5 N6 S7 -50.30(14) . . . . ?
N4 S5 N6 S7 64.42(14) . . . . ?
N6 S7 N8 S1 -51.93(13) . . . . ?
N9 S1 N8 S7 51.89(13) . . . . ?
N2 S1 N8 S7 -62.82(13) . . . . ?
N6 S5 N9 S1 53.30(13) . . . . ?
N4 S5 N9 S1 -54.70(13) . . . . ?
N2 S1 N9 S5 54.00(13) . . . . ?
N8 S1 N9 S5 -54.21(13) . . . . ?
N4A S3A N2A S1A 53.3(15) . . . . ?
N9A S1A N2A S3A -54.4(13) . . . . ?
N8A S1A N2A S3A 59.4(13) . . . . ?
N2A S3A N4A S5A -52.2(16) . . . . ?
N9A S5A N4A S3A 51.5(14) . . . . ?
N6A S5A N4A S3A -56.2(16) . . . . ?
N8A S7A N6A S5A 77.5(14) . . . . ?
N4A S5A N6A S7A 39.8(17) . . . . ?
N9A S5A N6A S7A -76.2(13) . . . . ?
N6A S7A N8A S1A -66.2(13) . . . . ?
N9A S1A N8A S7A 60.3(12) . . . . ?
N2A S1A N8A S7A -56.6(13) . . . . ?
N8A S1A N9A S5A -60.3(11) . . . . ?
N2A S1A N9A S5A 56.0(12) . . . . ?
N4A S5A N9A S1A -54.9(12) . . . . ?
N6A S5A N9A S1A 64.5(11) . . . . ?
C31 P2 N1 P1 -22.75(13) . . . . ?
C25 P2 N1 P1 -143.33(10) . . . . ?
C19 P2 N1 P1 100.41(11) . . . . ?
C13 P1 N1 P2 -12.80(14) . . . . ?
C1 P1 N1 P2 -134.90(11) . . . . ?
C7 P1 N1 P2 109.14(11) . . . . ?
N1 P1 C1 C6 -25.05(12) . . . . ?
C13 P1 C1 C6 -151.81(10) . . . . ?
C7 P1 C1 C6 93.46(11) . . . . ?
N1 P1 C1 C2 157.93(10) . . . . ?
C13 P1 C1 C2 31.18(12) . . . . ?
C7 P1 C1 C2 -83.55(11) . . . . ?
C6 C1 C2 C3 0.51(19) . . . . ?
P1 C1 C2 C3 177.48(10) . . . . ?
C1 C2 C3 C4 -0.7(2) . . . . ?
C2 C3 C4 C5 0.3(2) . . . . ?
C3 C4 C5 C6 0.2(2) . . . . ?
C4 C5 C6 C1 -0.3(2) . . . . ?
C2 C1 C6 C5 -0.02(19) . . . . ?
P1 C1 C6 C5 -177.05(10) . . . . ?
N1 P1 C7 C12 -5.31(13) . . . . ?
C13 P1 C7 C12 121.91(11) . . . . ?
C1 P1 C7 C12 -122.42(11) . . . . ?
N1 P1 C7 C8 172.56(10) . . . . ?
C13 P1 C7 C8 -60.22(12) . . . . ?
C1 P1 C7 C8 55.46(12) . . . . ?
C12 C7 C8 C9 0.0(2) . . . . ?
P1 C7 C8 C9 -177.92(11) . . . . ?
C7 C8 C9 C10 0.2(2) . . . . ?
C8 C9 C10 C11 -0.1(2) . . . . ?
C9 C10 C11 C12 -0.1(2) . . . . ?
C8 C7 C12 C11 -0.2(2) . . . . ?
P1 C7 C12 C11 177.63(11) . . . . ?
C10 C11 C12 C7 0.3(2) . . . . ?
N1 P1 C13 C18 100.22(12) . . . . ?
C1 P1 C13 C18 -137.78(11) . . . . ?
C7 P1 C13 C18 -23.47(12) . . . . ?
N1 P1 C13 C14 -75.57(12) . . . . ?
C1 P1 C13 C14 46.43(12) . . . . ?
C7 P1 C13 C14 160.74(10) . . . . ?
C18 C13 C14 C15 0.45(19) . . . . ?
P1 C13 C14 C15 176.30(10) . . . . ?
C13 C14 C15 C16 -0.9(2) . . . . ?
C14 C15 C16 C17 0.7(2) . . . . ?
C15 C16 C17 C18 -0.1(2) . . . . ?
C16 C17 C18 C13 -0.4(2) . . . . ?
C14 C13 C18 C17 0.2(2) . . . . ?
P1 C13 C18 C17 -175.60(11) . . . . ?
N1 P2 C19 C20 12.61(12) . . . . ?
C31 P2 C19 C20 139.86(10) . . . . ?
C25 P2 C19 C20 -104.28(11) . . . . ?
N1 P2 C19 C24 -170.82(10) . . . . ?
C31 P2 C19 C24 -43.58(12) . . . . ?
C25 P2 C19 C24 72.29(11) . . . . ?
C24 C19 C20 C21 0.6(2) . . . . ?
P2 C19 C20 C21 177.15(10) . . . . ?
C19 C20 C21 C22 0.5(2) . . . . ?
C20 C21 C22 C23 -1.0(2) . . . . ?
C21 C22 C23 C24 0.5(2) . . . . ?
C22 C23 C24 C19 0.6(2) . . . . ?
C20 C19 C24 C23 -1.1(2) . . . . ?
P2 C19 C24 C23 -177.66(11) . . . . ?
N1 P2 C25 C26 164.64(10) . . . . ?
C31 P2 C25 C26 39.86(12) . . . . ?
C19 P2 C25 C26 -75.60(12) . . . . ?
N1 P2 C25 C30 -19.84(12) . . . . ?
C31 P2 C25 C30 -144.62(10) . . . . ?
C19 P2 C25 C30 99.92(11) . . . . ?
C30 C25 C26 C27 1.86(19) . . . . ?
P2 C25 C26 C27 177.33(10) . . . . ?
C25 C26 C27 C28 -1.6(2) . . . . ?
C26 C27 C28 C29 -0.2(2) . . . . ?
C27 C28 C29 C30 1.7(2) . . . . ?
C28 C29 C30 C25 -1.4(2) . . . . ?
C26 C25 C30 C29 -0.38(19) . . . . ?
P2 C25 C30 C29 -175.96(10) . . . . ?
N1 P2 C31 C36 -79.23(11) . . . . ?
C25 P2 C31 C36 40.87(12) . . . . ?
C19 P2 C31 C36 155.47(10) . . . . ?
N1 P2 C31 C32 94.84(11) . . . . ?
C25 P2 C31 C32 -145.06(10) . . . . ?
C19 P2 C31 C32 -30.46(12) . . . . ?
C36 C31 C32 C33 -0.42(19) . . . . ?
P2 C31 C32 C33 -174.42(10) . . . . ?
C31 C32 C33 C34 -0.6(2) . . . . ?
C32 C33 C34 C35 0.9(2) . . . . ?
C33 C34 C35 C36 -0.3(2) . . . . ?
C34 C35 C36 C31 -0.7(2) . . . . ?
C32 C31 C36 C35 1.1(2) . . . . ?
P2 C31 C36 C35 175.21(10) . . . . ?
 
_refine_diff_density_max    0.422
_refine_diff_density_min   -0.297
_refine_diff_density_rms    0.048

_shelxl_version_number 2013-3

_iucr_refine_instruction_details
;
TITL 100K_PPN-S4N5 (RB08011) in P2(1)/c
CELL 0.71073  10.8717   17.7722   18.8902   90.0000   95.0291   90.0000
ZERR    4.00   0.0005    0.0008    0.0008    0.0000    0.0005    0.0000
LATT 1
SYMM -X, 0.5+Y, 0.5-Z
SFAC C      H   N  P  S
UNIT 152  132  28  8  16
OMIT     -5   0   4
OMIT    -5   2   4
OMIT     3   5   3
OMIT     0   6   5
OMIT    -4   2   4
OMIT    -2   7   3
OMIT    -1   5   7
OMIT    -4   1   6
OMIT     2   6   5
L.S. 12
BOND $H
CONF
ACTA 55
FMAP 2
PLAN 10
SIZE  0.406   0.198  0.166
DFIX  1.612 S3A N4A S3A N2A S7A N6A  S7A N8A
DFIX  1.644 N9A S1A N9A S5A
DFIX  1.671 S1A N2A S1A N8A S5A N4A S5A N6A
ISOR  S1A S3A S5A S7A
EADP N6A N8A
TEMP -173.5
REM EXTI    0.000000
REM    Refined main component: 0.92527; set to 0.9:0.1
WGHT    0.036600    2.288500
FVAR       0.38829
PART 1
MOLE 1
S1    5    0.015366    0.875253    0.153990    10.90000    0.02625    0.03047 =
         0.02568   -0.00556    0.00186   -0.00844
S3    5    0.180714    0.965068    0.233123    10.90000    0.02221    0.04007 =
         0.02612   -0.01722    0.00455   -0.00381
S5    5    0.159012    0.978152    0.088242    10.90000    0.02328    0.02358 =
         0.03265    0.00848    0.00304    0.00620
S7    5    0.264792    0.853345    0.153814    10.90000    0.02968    0.02030 =
         0.02088   -0.00257   -0.00266    0.00823
N2    3    0.053250    0.918150    0.230708    10.90000    0.02803    0.05701 =
         0.03131   -0.01490    0.01127   -0.00575
N4    3    0.193424    1.020195    0.166939    10.90000    0.02467    0.02012 =
         0.04580   -0.00840    0.00189    0.00058
N6    3    0.272408    0.914438    0.091564    10.90000    0.02720    0.03172 =
         0.02052    0.00004    0.00692    0.00850
N8    3    0.131018    0.813704    0.154480    10.90000    0.03823    0.01964 =
         0.03143    0.00018   -0.00628   -0.00452
N9    3    0.025105    0.935202    0.088395    10.90000    0.02335    0.02271 =
         0.02446   -0.00115   -0.00147    0.00172
PART 2
S1A   5    0.221626    0.848054    0.167961    10.10000    0.04961    0.04031 =
         0.01704    0.00565    0.01202    0.03018
S3A   5    0.148797    0.960173    0.078316    10.10000    0.09188    0.03695 =
         0.02924    0.01911    0.02669    0.02388
S5A   5    0.156248    0.982842    0.219214    10.10000    0.02777    0.03069 =
         0.04184   -0.01980   -0.00058   -0.00328
S7A   5   -0.016804    0.892399    0.158237    10.10000    0.03586    0.03622 =
         0.02594   -0.00343    0.00775   -0.00644
N2A   3    0.235745    0.887802    0.090558    10.10000    0.02903
N4A   3    0.167556    1.020214    0.141726    10.10000    0.02530
N6A   3    0.025979    0.938153    0.227539    10.10000    0.03552
N8A   3    0.077013    0.822622    0.171564    10.10000    0.03552
N9A   3    0.245899    0.909601    0.229889    10.10000    0.02724
PART 0
MOLE 2
P1    4    0.574794    0.248192    0.079940    11.00000    0.01412    0.01201 =
         0.01367   -0.00055    0.00223    0.00103
P2    4    0.373127    0.290737    0.167283    11.00000    0.01297    0.01232 =
         0.01268   -0.00124    0.00121    0.00029
N1    3    0.508658    0.284009    0.143471    11.00000    0.01516    0.01852 =
         0.01660   -0.00375    0.00213    0.00126
C1    1    0.710769    0.199829    0.116667    11.00000    0.01484    0.01455 =
         0.01788    0.00222    0.00316    0.00087
C2    1    0.764097    0.142594    0.078626    11.00000    0.01864    0.01625 =
         0.01877    0.00066    0.00502    0.00096
AFIX  43
H2    2    0.726699    0.127383    0.033558    11.00000   -1.20000
AFIX   0
C3    1    0.871959    0.108184    0.107136    11.00000    0.01776    0.01718 =
         0.02775    0.00115    0.00708    0.00284
AFIX  43
H3    2    0.907961    0.068966    0.081717    11.00000   -1.20000
AFIX   0
C4    1    0.927466    0.130959    0.172802    11.00000    0.01458    0.02117 =
         0.02956    0.00605    0.00214    0.00188
AFIX  43
H4    2    1.001478    0.107440    0.192000    11.00000   -1.20000
AFIX   0
C5    1    0.874818    0.188083    0.210393    11.00000    0.01902    0.02494 =
         0.02163    0.00061   -0.00140   -0.00058
AFIX  43
H5    2    0.913079    0.203601    0.255158    11.00000   -1.20000
AFIX   0
C6    1    0.766433    0.222506    0.182649    11.00000    0.01912    0.01846 =
         0.01904   -0.00124    0.00249    0.00152
AFIX  43
H6    2    0.730291    0.261348    0.208475    11.00000   -1.20000
AFIX   0
C7    1    0.627124    0.321216    0.023317    11.00000    0.01519    0.01552 =
         0.01707    0.00111    0.00160   -0.00039
C8    1    0.700649    0.302062   -0.031220    11.00000    0.02552    0.01829 =
         0.02109   -0.00059    0.00671    0.00143
AFIX  43
H8    2    0.720225    0.250816   -0.039103    11.00000   -1.20000
AFIX   0
C9    1    0.744993    0.357715   -0.073777    11.00000    0.02458    0.02692 =
         0.02178    0.00140    0.00744   -0.00143
AFIX  43
H9    2    0.794649    0.344557   -0.110838    11.00000   -1.20000
AFIX   0
C10   1    0.716761    0.432629   -0.062171    11.00000    0.02687    0.02225 =
         0.02983    0.00585    0.00630   -0.00607
AFIX  43
H10   2    0.747228    0.470757   -0.091248    11.00000   -1.20000
AFIX   0
C11   1    0.643998    0.451875   -0.008075    11.00000    0.02873    0.01486 =
         0.03652    0.00158    0.00851   -0.00158
AFIX  43
H11   2    0.625016    0.503213   -0.000209    11.00000   -1.20000
AFIX   0
C12   1    0.598650    0.396274    0.034754    11.00000    0.02014    0.01677 =
         0.02545   -0.00009    0.00600    0.00042
AFIX  43
H12   2    0.548556    0.409600    0.071560    11.00000   -1.20000
AFIX   0
C13   1    0.484198    0.184067    0.023819    11.00000    0.01568    0.01518 =
         0.01513   -0.00245    0.00311    0.00043
C14   1    0.463108    0.111419    0.048498    11.00000    0.01835    0.01653 =
         0.02317    0.00092    0.00315    0.00172
AFIX  43
H14   2    0.500669    0.095655    0.093352    11.00000   -1.20000
AFIX   0
C15   1    0.387571    0.062450    0.007651    11.00000    0.02130    0.01622 =
         0.03615   -0.00436    0.00751   -0.00172
AFIX  43
H15   2    0.374268    0.012888    0.024207    11.00000   -1.20000
AFIX   0
C16   1    0.331229    0.085682   -0.057483    11.00000    0.02606    0.02974 =
         0.02851   -0.01338    0.00329   -0.00700
AFIX  43
H16   2    0.278725    0.052134   -0.085170    11.00000   -1.20000
AFIX   0
C17   1    0.351327    0.157644   -0.082239    11.00000    0.03077    0.03777 =
         0.01642   -0.00282   -0.00169   -0.00605
AFIX  43
H17   2    0.312632    0.173276   -0.126861    11.00000   -1.20000
AFIX   0
C18   1    0.427874    0.206968   -0.041997    11.00000    0.02549    0.02222 =
         0.01736    0.00172    0.00185   -0.00307
AFIX  43
H18   2    0.441931    0.256188   -0.059173    11.00000   -1.20000
AFIX   0
C19   1    0.345387    0.223235    0.235207    11.00000    0.02127    0.01343 =
         0.01287   -0.00156    0.00115   -0.00091
C20   1    0.444364    0.184222    0.269653    11.00000    0.02403    0.02055 =
         0.01905   -0.00070    0.00192    0.00384
AFIX  43
H20   2    0.525494    0.191507    0.255891    11.00000   -1.20000
AFIX   0
C21   1    0.423872    0.134431    0.324414    11.00000    0.03491    0.02220 =
         0.01942    0.00260   -0.00145    0.00701
AFIX  43
H21   2    0.491292    0.108039    0.348276    11.00000   -1.20000
AFIX   0
C22   1    0.305864    0.123371    0.344064    11.00000    0.04116    0.02036 =
         0.01484    0.00276    0.00188   -0.00293
AFIX  43
H22   2    0.292264    0.088747    0.380891    11.00000   -1.20000
AFIX   0
C23   1    0.206732    0.162640    0.310249    11.00000    0.02732    0.02831 =
         0.01800    0.00125    0.00399   -0.00718
AFIX  43
H23   2    0.125789    0.155128    0.324214    11.00000   -1.20000
AFIX   0
C24   1    0.226312    0.212677    0.256212    11.00000    0.02077    0.02224 =
         0.01687    0.00056    0.00041   -0.00211
AFIX  43
H24   2    0.158846    0.239878    0.233361    11.00000   -1.20000
AFIX   0
C25   1    0.359456    0.382092    0.206685    11.00000    0.01663    0.01382 =
         0.01312   -0.00117    0.00166    0.00083
C26   1    0.244234    0.412348    0.217727    11.00000    0.01517    0.01995 =
         0.01868   -0.00318    0.00137    0.00015
AFIX  43
H26   2    0.171015    0.385565    0.202536    11.00000   -1.20000
AFIX   0
C27   1    0.236858    0.481584    0.250919    11.00000    0.02005    0.02258 =
         0.02127   -0.00433    0.00277    0.00567
AFIX  43
H27   2    0.158453    0.502828    0.257411    11.00000   -1.20000
AFIX   0
C28   1    0.343814    0.519894    0.274671    11.00000    0.02809    0.01625 =
         0.02031   -0.00507    0.00225    0.00149
AFIX  43
H28   2    0.338253    0.567394    0.297235    11.00000   -1.20000
AFIX   0
C29   1    0.458881    0.489284    0.265683    11.00000    0.02189    0.01856 =
         0.02273   -0.00409    0.00001   -0.00335
AFIX  43
H29   2    0.531821    0.515096    0.283175    11.00000   -1.20000
AFIX   0
C30   1    0.466983    0.420592    0.230929    11.00000    0.01655    0.01721 =
         0.02011   -0.00241    0.00169    0.00063
AFIX  43
H30   2    0.545521    0.399954    0.223722    11.00000   -1.20000
AFIX   0
C31   1    0.252217    0.280792    0.097113    11.00000    0.01379    0.01747 =
         0.01373   -0.00188    0.00149    0.00013
C32   1    0.195034    0.211228    0.082348    11.00000    0.01848    0.01825 =
         0.01625   -0.00147    0.00306   -0.00173
AFIX  43
H32   2    0.214712    0.169120    0.112192    11.00000   -1.20000
AFIX   0
C33   1    0.109153    0.204316    0.023593    11.00000    0.02047    0.02660 =
         0.01952   -0.00675    0.00242   -0.00577
AFIX  43
H33   2    0.070598    0.157181    0.013043    11.00000   -1.20000
AFIX   0
C34   1    0.079622    0.265966   -0.019622    11.00000    0.02123    0.03663 =
         0.01635   -0.00520   -0.00217    0.00157
AFIX  43
H34   2    0.020008    0.260981   -0.059223    11.00000   -1.20000
AFIX   0
C35   1    0.136555    0.334883   -0.005414    11.00000    0.02889    0.02682 =
         0.01705    0.00137   -0.00126    0.00599
AFIX  43
H35   2    0.116213    0.376839   -0.035336    11.00000   -1.20000
AFIX   0
C36   1    0.223156    0.342371    0.052524    11.00000    0.02329    0.01755 =
         0.01643   -0.00048    0.00219    0.00005
AFIX  43
H36   2    0.262863    0.389370    0.061995    11.00000   -1.20000
AFIX   0
MOLE 3
N1S   3    0.995732    0.522814    0.111063    11.00000    0.03991    0.08149 =
         0.07619    0.05010    0.01477    0.02129
C1S   1    0.961660    0.461917    0.108052    11.00000    0.02288    0.08754 =
         0.03232    0.02307    0.00431    0.01567
C2S   1    0.917073    0.384909    0.105263    11.00000    0.02722    0.09067 =
         0.05100   -0.03073    0.00082   -0.00630
AFIX 137
H2S1  2    0.981139    0.351494    0.127312    11.00000   -1.50000
H2S2  2    0.897124    0.370091    0.055613    11.00000   -1.50000
H2S3  2    0.842849    0.381142    0.130982    11.00000   -1.50000

AFIX   0
HKLF 4
END

REM Highest difference peak  0.422,  deepest hole -0.297,  1-sigma level  0.048
Q1    1   0.0203  0.9188  0.1160  11.00000  0.05    0.42
Q2    1   0.3639  0.3428  0.1875  11.00000  0.05    0.42
Q3    1   0.3576  0.2546  0.2041  11.00000  0.05    0.41
Q4    1   0.5233  0.2166  0.0485  11.00000  0.05    0.38
Q5    1   0.6457  0.2204  0.1009  11.00000  0.05    0.37
Q6    1  -0.0172  0.9422  0.0792  11.00000  0.05    0.37
Q7    1   0.0567  0.9535  0.0922  11.00000  0.05    0.36
Q8    1   0.5993  0.2898  0.0477  11.00000  0.05    0.36
Q9    1   0.3105  0.2839  0.1283  11.00000  0.05    0.34
Q10   1  -0.0528  0.8404  0.1621  11.00000  0.05    0.33
;

 
data_120K_TwoSiteAdj
# Shelxtl code:  rb08002
 
_audit_creation_method            SHELXL-2013
_chemical_name_systematic 
; 
 Triphenyl(P,P,P-triphenylphosphine imidato-kappaN)-phosphorus(1+) 
 1,3,5,7-tetrathia(1,5-SIV)-2,4,6,8,9-pentaazabicyclo[3.3.1]nona-1,4,6,7
 -tetraene(-1) acetonitrile solvate
; 
_chemical_name_common             
;
 Bis(triphenylphosphine)iminium tetrasulfurpentanitride
; 
_chemical_melting_point           ? 
_chemical_formula_moiety          
 'C36 H30 N P2, N5 S4, C2 H3 N'
_chemical_formula_sum 
 'C38 H33 N7 P2 S4' 
_chemical_formula_weight          777.89

loop_
 _atom_type_symbol
 _atom_type_description
 _atom_type_scat_dispersion_real
 _atom_type_scat_dispersion_imag
 _atom_type_scat_source
 'C'  'C'   0.0033   0.0016
 'International Tables Vol C Tables 4.2.6.8 and 6.1.1.4'
 'H'  'H'   0.0000   0.0000
 'International Tables Vol C Tables 4.2.6.8 and 6.1.1.4'
 'N'  'N'   0.0061   0.0033
 'International Tables Vol C Tables 4.2.6.8 and 6.1.1.4'
 'P'  'P'   0.1023   0.0942
 'International Tables Vol C Tables 4.2.6.8 and 6.1.1.4'
 'S'  'S'   0.1246   0.1234
 'International Tables Vol C Tables 4.2.6.8 and 6.1.1.4'
 
_space_group_crystal_system       monoclinic
_space_group_IT_number            14
_space_group_name_H-M_alt         'P 21/c'
_space_group_name_Hall            '-P 2ybc'
 
_shelx_space_group_comment
;
The symmetry employed for this shelxl refinement is uniquely defined
by the following loop, which should always be used as a source of
symmetry information in preference to the above space-group names.
They are only intended as comments.
;
 
loop_
 _space_group_symop_operation_xyz
 'x, y, z'
 '-x, y+1/2, -z+1/2'
 '-x, -y, -z'
 'x, -y-1/2, z-1/2'
 
_cell_length_a                    10.8904(6)
_cell_length_b                    17.7756(10)
_cell_length_c                    18.8948(11)
_cell_angle_alpha                 90
_cell_angle_beta                  95.0132(7)
_cell_angle_gamma                 90
_cell_volume                      3643.7(4)
_cell_formula_units_Z             4
_cell_measurement_temperature     120(2)
_cell_measurement_reflns_used    9951
_cell_measurement_theta_min        2.16
_cell_measurement_theta_max       24.79
_exptl_crystal_description       'Block'
_exptl_crystal_colour            'yellow'   
_exptl_crystal_density_diffrn     1.418          
_exptl_crystal_F_000              1616
_exptl_crystal_size_max           0.213
_exptl_crystal_size_mid           0.111
_exptl_crystal_size_min           0.102
_exptl_absorpt_coefficient_mu     0.389
_shelx_estimated_absorpt_T_min    0.922
_shelx_estimated_absorpt_T_max    0.961
_exptl_absorpt_correction_type    multi-scan 
_exptl_absorpt_correction_T_min   0.3780  
_exptl_absorpt_correction_T_max   0.4305 
_exptl_absorpt_process_details   
; 
SADABS (Bruker, 2008)
;
_exptl_special_details           
; 
 A crystal coated in Paratone (TM) oil was mounted on the end of a thin glass
 capillary and cooled in the gas stream of the diffractometer Kryoflex device.
;
loop_
 _exptl_crystal_face_index_h
 _exptl_crystal_face_index_k
 _exptl_crystal_face_index_l
 _exptl_crystal_face_perp_dist
    1.00    0.00    0.00    0.0970
   -1.00    0.00    0.00    0.1010
    0.00   -1.00   -1.00    0.0380
    0.00    1.00    1.00    0.0510
    1.00    2.00    1.00    0.0720
    0.00   -1.00    2.00    0.0470
    0.00    1.00   -2.00    0.0500
    0.00    2.00   -1.00    0.0550
    0.00   -2.00    1.00    0.0490
 
 
_diffrn_ambient_temperature       120(2)
_diffrn_radiation_probe          x-ray
_diffrn_radiation_type           MoK\a
_diffrn_radiation_wavelength     0.71073
_diffrn_source                   'fine-focus sealed tube'
_diffrn_source_type              'Bruker D8'
_diffrn_radiation_monochromator  graphite
_diffrn_measurement_device_type  
;
 Bruker ApexII CCD area-detector diffractometer
;
_diffrn_measurement_method        '\f and \w scans' 
_diffrn_detector_area_resol_mean  66.06 
_diffrn_reflns_number             41490
_diffrn_reflns_av_unetI/netI      0.0319
_diffrn_reflns_av_R_equivalents   0.0409
_diffrn_reflns_limit_h_min        -14
_diffrn_reflns_limit_h_max        14
_diffrn_reflns_limit_k_min        -23
_diffrn_reflns_limit_k_max        23
_diffrn_reflns_limit_l_min        -24
_diffrn_reflns_limit_l_max        24
_diffrn_reflns_theta_min          1.877
_diffrn_reflns_theta_max          27.437
_diffrn_reflns_theta_full         27.500
_diffrn_measured_fraction_theta_max   0.998
_diffrn_measured_fraction_theta_full  0.992
_diffrn_reflns_Laue_measured_fraction_max    0.998
_diffrn_reflns_Laue_measured_fraction_full   0.992
_diffrn_reflns_point_group_measured_fraction_max   0.998
_diffrn_reflns_point_group_measured_fraction_full  0.992
_reflns_number_total              8298
_reflns_number_gt                 6737
_reflns_threshold_expression      'I > 2\s(I)'
_reflns_Friedel_coverage          0.000
_reflns_Friedel_fraction_max      .
_reflns_Friedel_fraction_full     .
 
_reflns_special_details
;
 Reflections were merged by SHELXL according to the crystal
 class for the calculation of statistics and refinement.
 
 _reflns_Friedel_fraction is defined as the number of unique
 Friedel pairs measured divided by the number that would be
 possible theoretically, ignoring centric projections and
 systematic absences.
;
 
_computing_data_collection       'APEX2 (Bruker, 2008)'
_computing_cell_refinement       'SAINT-Plus (Bruker, 2008)'
_computing_data_reduction        'SAINT-Plus'
_computing_structure_solution    'SHELXS (Sheldrick, 2008)'
# if use Dual Space, write: 'SHELXD (Sheldrick, 2008)'
_computing_structure_refinement  'SHELXL-2013 (Sheldrick, 2008)'
_computing_molecular_graphics    'Mercury (Macrae <i>et al.</i>, 2008)'
_computing_publication_material  'publCIF (Westrip, 2010)'
# Bruker (2008). APEX2, SAINT-Plus and SADABS. Bruker AXS Inc., Madison
# Wisconsin, USA.
# Sheldrick, G. M. (2008). Acta Cryst. A64, 112-122.
# Sheldrick, G. M. (2002). TWINABS, University of Goettingen..
# Macrae, C. F., Bruno, I. J., Chisholm, J. A., Edgington, P. R., McCabe, P.,
# Pidcock, E., Rodriguez-Monge, L., Taylor, R., van de Streek, J. & Wood,
# P. A. (2008). J. Appl. Cryst. 41, 466-470.
# Westrip, S. P. (2010). J. Appl. Cryst. 43, 920-925.
 
_refine_special_details
;
 Positional disorder was encountered for the S4N5- anion. A difference map
 clearly showed the presence of a second component with the capping N9 atom
 rotated into the site of N6 of the main component. The
 occupancies refined to 0.87 and the disorder was then fixed at 85:15. The
 minor component was restrained to the average geometry of the main component.
 Full anisotropic refinement was possible for this second component.
 This disorder model was judged to  be satisfactory, leaving only one anion
 residual (Q5) of only 0.30 e/A^3 in the vicinity of S1.
;

_refine_ls_structure_factor_coef  Fsqd
_refine_ls_matrix_type            full
_refine_ls_weighting_scheme       calc
_refine_ls_weighting_details
'w=1/[\s^2^(Fo^2^)+(0.0320P)^2^+2.2123P] where P=(Fo^2^+2Fc^2^)/3'
_atom_sites_solution_primary      direct
_atom_sites_solution_secondary    difmap
_atom_sites_solution_hydrogens    geom
_refine_ls_hydrogen_treatment     constr
_refine_ls_extinction_method      none
_refine_ls_extinction_coef        .
_refine_ls_number_reflns          8298
_refine_ls_number_parameters      536
_refine_ls_number_restraints      64
_refine_ls_R_factor_all           0.0498
_refine_ls_R_factor_gt            0.0361
_refine_ls_wR_factor_ref          0.0861
_refine_ls_wR_factor_gt           0.0800
_refine_ls_goodness_of_fit_ref    1.051
_refine_ls_restrained_S_all       1.048
_refine_ls_shift/su_max           0.000
_refine_ls_shift/su_mean          0.000
 
loop_
 _atom_site_label
 _atom_site_type_symbol
 _atom_site_fract_x
 _atom_site_fract_y
 _atom_site_fract_z
 _atom_site_U_iso_or_equiv
 _atom_site_adp_type
 _atom_site_occupancy
 _atom_site_site_symmetry_order  
 _atom_site_calc_flag
 _atom_site_refinement_flags_posn
 _atom_site_refinement_flags_adp
 _atom_site_refinement_flags_occupancy
 _atom_site_disorder_assembly
 _atom_site_disorder_group
S1 S 0.01456(16) 0.87593(12) 0.15353(12) 0.0328(3) Uani 0.85 1 d . . P A 1
S3 S 0.17950(19) 0.96611(13) 0.23246(10) 0.0357(4) Uani 0.85 1 d . . P A 1
S5 S 0.15777(17) 0.97820(11) 0.08754(12) 0.0323(4) Uani 0.85 1 d . . P A 1
S7 S 0.26297(10) 0.85368(6) 0.15363(6) 0.0283(2) Uani 0.85 1 d . . P A 1
N2 N 0.0503(2) 0.92070(14) 0.22946(11) 0.0444(6) Uani 0.85 1 d . . P A 1
N4 N 0.1929(3) 1.02037(19) 0.16605(18) 0.0368(8) Uani 0.85 1 d . . P A 1
N6 N 0.2707(3) 0.91435(16) 0.09102(15) 0.0317(6) Uani 0.85 1 d . . P A 1
N8 N 0.1297(3) 0.81398(15) 0.15435(15) 0.0356(6) Uani 0.85 1 d . . P A 1
N9 N 0.0268(4) 0.9350(4) 0.0878(3) 0.0342(9) Uani 0.85 1 d . . P A 1
S1A S 0.2205(6) 0.8468(4) 0.1674(4) 0.0401(18) Uani 0.15 1 d D U P B 2
S3A S -0.0172(9) 0.8910(7) 0.1584(7) 0.0348(18) Uani 0.15 1 d D U P B 2
S5A S 0.1464(12) 0.9600(6) 0.0776(6) 0.043(3) Uani 0.15 1 d D U P B 2
S7A S 0.1567(12) 0.9817(7) 0.2171(6) 0.0338(19) Uani 0.15 1 d D U P B 2
N2A N 0.0770(12) 0.8229(8) 0.1696(9) 0.030(3) Uani 0.15 1 d D U P B 2
N4A N 0.001(2) 0.940(2) 0.0885(17) 0.028(4) Uani 0.15 1 d D U P B 2
N6A N 0.1632(18) 1.0217(10) 0.1421(7) 0.028(4) Uani 0.15 1 d D U P B 2
N8A N 0.2480(8) 0.9094(5) 0.2295(5) 0.021(2) Uani 0.15 1 d D U P B 2
N9A N 0.2350(15) 0.8867(7) 0.0914(9) 0.033(4) Uani 0.15 1 d D U P B 2
P1 P 0.57401(4) 0.24792(2) 0.07995(2) 0.01506(9) Uani 1 1 d . . . . .
P2 P 0.37267(4) 0.29081(2) 0.16708(2) 0.01458(9) Uani 1 1 d . . . . .
N1 N 0.50763(12) 0.28371(8) 0.14324(7) 0.0187(3) Uani 1 1 d . . . . .
C1 C 0.70963(15) 0.19978(9) 0.11687(9) 0.0178(3) Uani 1 1 d . . . . .
C2 C 0.76328(15) 0.14263(9) 0.07918(9) 0.0202(3) Uani 1 1 d . . . . .
H2 H 0.7260 0.1271 0.0342 0.024 Uiso 1 1 calc R U . . .
C3 C 0.87113(16) 0.10876(10) 0.10762(10) 0.0237(4) Uani 1 1 d . . . . .
H3 H 0.9076 0.0697 0.0822 0.028 Uiso 1 1 calc R U . . .
C4 C 0.92591(16) 0.13175(10) 0.17305(10) 0.0247(4) Uani 1 1 d . . . . .
H4 H 0.9999 0.1084 0.1924 0.030 Uiso 1 1 calc R U . . .
C5 C 0.87322(16) 0.18859(10) 0.21037(10) 0.0252(4) Uani 1 1 d . . . . .
H5 H 0.9114 0.2043 0.2551 0.030 Uiso 1 1 calc R U . . .
C6 C 0.76516(16) 0.22258(10) 0.18277(9) 0.0213(4) Uani 1 1 d . . . . .
H6 H 0.7289 0.2613 0.2086 0.026 Uiso 1 1 calc R U . . .
C7 C 0.62634(15) 0.32077(9) 0.02336(9) 0.0175(3) Uani 1 1 d . . . . .
C8 C 0.69996(17) 0.30172(10) -0.03095(9) 0.0240(4) Uani 1 1 d . . . . .
H8 H 0.7196 0.2505 -0.0388 0.029 Uiso 1 1 calc R U . . .
C9 C 0.74436(17) 0.35719(11) -0.07332(10) 0.0276(4) Uani 1 1 d . . . . .
H9 H 0.7939 0.3440 -0.1104 0.033 Uiso 1 1 calc R U . . .
C10 C 0.71645(18) 0.43207(11) -0.06171(11) 0.0301(4) Uani 1 1 d . . . . .
H10 H 0.7471 0.4702 -0.0907 0.036 Uiso 1 1 calc R U . . .
C11 C 0.64389(18) 0.45104(10) -0.00790(11) 0.0306(4) Uani 1 1 d . . . . .
H11 H 0.6251 0.5024 0.0000 0.037 Uiso 1 1 calc R U . . .
C12 C 0.59824(16) 0.39571(10) 0.03466(10) 0.0232(4) Uani 1 1 d . . . . .
H12 H 0.5480 0.4091 0.0713 0.028 Uiso 1 1 calc R U . . .
C13 C 0.48398(15) 0.18369(9) 0.02415(9) 0.0174(3) Uani 1 1 d . . . . .
C14 C 0.46257(16) 0.11126(9) 0.04895(10) 0.0216(4) Uani 1 1 d . . . . .
H14 H 0.4997 0.0957 0.0939 0.026 Uiso 1 1 calc R U . . .
C15 C 0.38771(17) 0.06230(10) 0.00829(11) 0.0281(4) Uani 1 1 d . . . . .
H15 H 0.3744 0.0128 0.0250 0.034 Uiso 1 1 calc R U . . .
C16 C 0.33189(18) 0.08502(11) -0.05682(11) 0.0329(5) Uani 1 1 d . . . . .
H16 H 0.2794 0.0514 -0.0843 0.039 Uiso 1 1 calc R U . . .
C17 C 0.35229(19) 0.15644(12) -0.08182(10) 0.0333(5) Uani 1 1 d . . . . .
H17 H 0.3142 0.1717 -0.1267 0.040 Uiso 1 1 calc R U . . .
C18 C 0.42815(17) 0.20599(10) -0.04182(9) 0.0246(4) Uani 1 1 d . . . . .
H18 H 0.4421 0.2551 -0.0593 0.029 Uiso 1 1 calc R U . . .
C19 C 0.34489(15) 0.22359(9) 0.23521(8) 0.0175(3) Uani 1 1 d . . . . .
C20 C 0.44319(17) 0.18429(10) 0.26947(9) 0.0239(4) Uani 1 1 d . . . . .
H20 H 0.5241 0.1912 0.2555 0.029 Uiso 1 1 calc R U . . .
C21 C 0.42275(19) 0.13492(11) 0.32427(10) 0.0299(4) Uani 1 1 d . . . . .
H21 H 0.4899 0.1084 0.3481 0.036 Uiso 1 1 calc R U . . .
C22 C 0.30503(19) 0.12439(11) 0.34408(10) 0.0296(4) Uani 1 1 d . . . . .
H22 H 0.2913 0.0900 0.3810 0.036 Uiso 1 1 calc R U . . .
C23 C 0.20672(18) 0.16361(11) 0.31051(10) 0.0284(4) Uani 1 1 d . . . . .
H23 H 0.1259 0.1563 0.3245 0.034 Uiso 1 1 calc R U . . .
C24 C 0.22656(16) 0.21336(10) 0.25652(9) 0.0229(4) Uani 1 1 d . . . . .
H24 H 0.1593 0.2407 0.2338 0.027 Uiso 1 1 calc R U . . .
C25 C 0.35961(15) 0.38224(9) 0.20637(8) 0.0162(3) Uani 1 1 d . . . . .
C26 C 0.24485(15) 0.41280(10) 0.21716(9) 0.0205(3) Uani 1 1 d . . . . .
H26 H 0.1716 0.3862 0.2019 0.025 Uiso 1 1 calc R U . . .
C27 C 0.23797(17) 0.48198(10) 0.25025(10) 0.0249(4) Uani 1 1 d . . . . .
H27 H 0.1598 0.5035 0.2566 0.030 Uiso 1 1 calc R U . . .
C28 C 0.34455(17) 0.51986(10) 0.27407(9) 0.0248(4) Uani 1 1 d . . . . .
H28 H 0.3393 0.5673 0.2967 0.030 Uiso 1 1 calc R U . . .
C29 C 0.45883(17) 0.48892(10) 0.26516(10) 0.0248(4) Uani 1 1 d . . . . .
H29 H 0.5318 0.5147 0.2824 0.030 Uiso 1 1 calc R U . . .
C30 C 0.46654(15) 0.42029(9) 0.23100(9) 0.0205(3) Uani 1 1 d . . . . .
H30 H 0.5449 0.3992 0.2244 0.025 Uiso 1 1 calc R U . . .
C31 C 0.25196(15) 0.28073(9) 0.09709(8) 0.0167(3) Uani 1 1 d . . . . .
C32 C 0.19508(15) 0.21135(10) 0.08258(9) 0.0200(3) Uani 1 1 d . . . . .
H32 H 0.2149 0.1693 0.1125 0.024 Uiso 1 1 calc R U . . .
C33 C 0.10911(17) 0.20423(11) 0.02392(9) 0.0257(4) Uani 1 1 d . . . . .
H33 H 0.0708 0.1571 0.0134 0.031 Uiso 1 1 calc R U . . .
C34 C 0.07948(17) 0.26562(12) -0.01897(10) 0.0289(4) Uani 1 1 d . . . . .
H34 H 0.0197 0.2605 -0.0584 0.035 Uiso 1 1 calc R U . . .
C35 C 0.13579(18) 0.33446(11) -0.00517(10) 0.0284(4) Uani 1 1 d . . . . .
H35 H 0.1151 0.3763 -0.0351 0.034 Uiso 1 1 calc R U . . .
C36 C 0.22249(16) 0.34214(10) 0.05252(9) 0.0211(4) Uani 1 1 d . . . . .
H36 H 0.2620 0.3892 0.0618 0.025 Uiso 1 1 calc R U . . .
N1S N 0.9949(2) 0.52210(18) 0.11035(15) 0.0757(9) Uani 1 1 d . . . . .
C1S C 0.9605(2) 0.4612(2) 0.10833(13) 0.0552(8) Uani 1 1 d . . . . .
C2S C 0.9166(2) 0.38424(19) 0.10723(16) 0.0660(9) Uani 1 1 d . . . . .
H2S1 H 0.9815 0.3513 0.1288 0.099 Uiso 1 1 calc R U . . .
H2S2 H 0.8946 0.3687 0.0580 0.099 Uiso 1 1 calc R U . . .
H2S3 H 0.8438 0.3807 0.1341 0.099 Uiso 1 1 calc R U . . .
 
loop_
 _atom_site_aniso_label
 _atom_site_aniso_U_11
 _atom_site_aniso_U_22
 _atom_site_aniso_U_33
 _atom_site_aniso_U_23
 _atom_site_aniso_U_13
 _atom_site_aniso_U_12
S1 0.0306(8) 0.0374(8) 0.0303(5) -0.0069(5) 0.0021(6) -0.0110(6)
S3 0.0273(7) 0.0502(10) 0.0300(8) -0.0211(6) 0.0055(5) -0.0069(6)
S5 0.0291(4) 0.0276(8) 0.0403(7) 0.0105(5) 0.0041(4) 0.0079(4)
S7 0.0360(6) 0.0228(3) 0.0250(5) -0.0033(3) -0.0043(3) 0.0097(4)
N2 0.0348(12) 0.0694(16) 0.0314(11) -0.0208(11) 0.0160(9) -0.0170(11)
N4 0.0295(16) 0.0230(12) 0.058(2) -0.0093(15) 0.0027(14) 0.0003(10)
N6 0.0357(15) 0.0369(17) 0.0235(11) 0.0035(12) 0.0077(10) 0.0111(11)
N8 0.0413(18) 0.0231(12) 0.0401(16) -0.0013(10) -0.0092(13) -0.0044(13)
N9 0.0285(17) 0.0344(17) 0.0389(17) -0.0002(13) -0.0017(14) 0.0056(16)
S1A 0.055(5) 0.043(3) 0.024(2) 0.008(2) 0.010(3) 0.029(3)
S3A 0.033(5) 0.045(5) 0.027(3) 0.001(3) 0.006(3) -0.009(3)
S5A 0.072(6) 0.034(5) 0.027(3) 0.018(4) 0.027(4) 0.021(4)
S7A 0.035(5) 0.032(4) 0.034(5) -0.017(3) 0.001(3) -0.006(3)
N2A 0.028(8) 0.019(7) 0.041(8) 0.015(6) -0.002(6) 0.010(6)
N4A 0.033(8) 0.023(6) 0.028(7) 0.001(5) 0.005(6) 0.002(6)
N6A 0.033(8) 0.023(6) 0.028(7) 0.001(5) 0.005(6) 0.002(6)
N8A 0.011(4) 0.035(6) 0.015(4) -0.010(4) -0.006(3) 0.015(4)
N9A 0.039(9) 0.017(8) 0.046(8) 0.008(6) 0.026(7) 0.010(6)
P1 0.0164(2) 0.0135(2) 0.0155(2) -0.00101(16) 0.00268(15) 0.00147(15)
P2 0.0153(2) 0.0138(2) 0.0146(2) -0.00167(15) 0.00138(15) 0.00032(15)
N1 0.0163(7) 0.0208(7) 0.0190(7) -0.0037(6) 0.0024(5) 0.0010(6)
C1 0.0174(8) 0.0163(8) 0.0201(8) 0.0027(6) 0.0040(6) 0.0007(6)
C2 0.0209(8) 0.0194(8) 0.0209(8) 0.0016(7) 0.0053(7) 0.0010(7)
C3 0.0213(9) 0.0188(9) 0.0320(10) 0.0009(7) 0.0084(7) 0.0026(7)
C4 0.0157(8) 0.0251(9) 0.0332(10) 0.0068(8) 0.0018(7) 0.0028(7)
C5 0.0208(9) 0.0286(10) 0.0254(9) 0.0016(8) -0.0019(7) -0.0013(7)
C6 0.0217(9) 0.0206(9) 0.0219(9) -0.0029(7) 0.0029(7) 0.0018(7)
C7 0.0176(8) 0.0161(8) 0.0187(8) 0.0016(6) 0.0009(6) -0.0007(6)
C8 0.0290(9) 0.0198(9) 0.0241(9) -0.0011(7) 0.0077(7) 0.0020(7)
C9 0.0287(10) 0.0302(10) 0.0249(9) 0.0021(8) 0.0080(7) -0.0018(8)
C10 0.0321(10) 0.0248(10) 0.0342(11) 0.0070(8) 0.0077(8) -0.0073(8)
C11 0.0341(11) 0.0151(9) 0.0438(12) 0.0020(8) 0.0103(9) -0.0015(7)
C12 0.0218(9) 0.0190(9) 0.0296(9) -0.0002(7) 0.0072(7) -0.0005(7)
C13 0.0174(8) 0.0182(8) 0.0173(8) -0.0033(6) 0.0046(6) 0.0008(6)
C14 0.0213(9) 0.0179(8) 0.0257(9) 0.0007(7) 0.0038(7) 0.0023(7)
C15 0.0249(9) 0.0174(9) 0.0428(11) -0.0046(8) 0.0075(8) -0.0014(7)
C16 0.0313(10) 0.0337(11) 0.0340(11) -0.0161(9) 0.0041(8) -0.0074(8)
C17 0.0355(11) 0.0443(12) 0.0192(9) -0.0048(8) -0.0021(8) -0.0088(9)
C18 0.0292(10) 0.0247(9) 0.0198(9) 0.0025(7) 0.0024(7) -0.0033(7)
C19 0.0237(9) 0.0151(8) 0.0135(8) -0.0018(6) 0.0005(6) -0.0004(6)
C20 0.0267(9) 0.0233(9) 0.0216(9) -0.0010(7) 0.0011(7) 0.0049(7)
C21 0.0405(11) 0.0256(10) 0.0227(9) 0.0034(8) -0.0023(8) 0.0086(8)
C22 0.0468(12) 0.0236(10) 0.0183(9) 0.0034(7) 0.0024(8) -0.0044(8)
C23 0.0318(10) 0.0333(11) 0.0205(9) 0.0012(8) 0.0046(7) -0.0083(8)
C24 0.0239(9) 0.0256(9) 0.0189(8) -0.0003(7) 0.0007(7) -0.0028(7)
C25 0.0198(8) 0.0144(8) 0.0146(7) -0.0015(6) 0.0020(6) 0.0016(6)
C26 0.0184(8) 0.0225(9) 0.0207(8) -0.0049(7) 0.0020(7) -0.0004(7)
C27 0.0236(9) 0.0257(9) 0.0256(9) -0.0051(7) 0.0036(7) 0.0073(7)
C28 0.0343(10) 0.0176(9) 0.0224(9) -0.0063(7) 0.0021(7) 0.0025(7)
C29 0.0263(9) 0.0211(9) 0.0265(9) -0.0049(7) -0.0004(7) -0.0041(7)
C30 0.0185(8) 0.0197(9) 0.0231(9) -0.0012(7) 0.0013(7) 0.0004(7)
C31 0.0162(8) 0.0191(8) 0.0148(8) -0.0023(6) 0.0021(6) 0.0002(6)
C32 0.0215(8) 0.0200(8) 0.0188(8) -0.0016(7) 0.0041(7) -0.0014(7)
C33 0.0242(9) 0.0299(10) 0.0232(9) -0.0076(8) 0.0032(7) -0.0068(7)
C34 0.0246(9) 0.0432(12) 0.0180(9) -0.0059(8) -0.0022(7) 0.0023(8)
C35 0.0332(10) 0.0315(10) 0.0199(9) 0.0017(8) -0.0010(8) 0.0079(8)
C36 0.0259(9) 0.0193(8) 0.0181(8) -0.0008(7) 0.0026(7) -0.0001(7)
N1S 0.0495(14) 0.093(2) 0.0864(19) 0.0568(17) 0.0180(13) 0.0266(14)
C1S 0.0269(12) 0.102(2) 0.0371(13) 0.0266(15) 0.0047(10) 0.0206(14)
C2S 0.0332(13) 0.099(2) 0.0662(18) -0.0360(17) 0.0026(12) -0.0096(14)
 
_geom_special_details
;
 All esds (except the esd in the dihedral angle between two l.s. planes)
 are estimated using the full covariance matrix.  The cell esds are taken
 into account individually in the estimation of esds in distances, angles
 and torsion angles; correlations between esds in cell parameters are only
 used when they are defined by crystal symmetry.  An approximate (isotropic)
 treatment of cell esds is used for estimating esds involving l.s. planes.
;
 
loop_
 _geom_bond_atom_site_label_1
 _geom_bond_atom_site_label_2
 _geom_bond_distance
 _geom_bond_site_symmetry_2
 _geom_bond_publ_flag
S1 N9 1.640(4) . ?
S1 N2 1.657(3) . ?
S1 N8 1.668(3) . ?
S3 N4 1.599(4) . ?
S3 N2 1.619(3) . ?
S5 N9 1.621(5) . ?
S5 N6 1.670(3) . ?
S5 N4 1.676(4) . ?
S7 N6 1.608(3) . ?
S7 N8 1.615(3) . ?
S1A N9A 1.621(13) . ?
S1A N2A 1.624(13) . ?
S1A N8A 1.626(10) . ?
S3A N2A 1.589(12) . ?
S3A N4A 1.606(19) . ?
S5A N9A 1.630(15) . ?
S5A N6A 1.639(15) . ?
S5A N4A 1.652(18) . ?
S7A N6A 1.594(15) . ?
S7A N8A 1.629(11) . ?
P1 N1 1.5838(14) . ?
P1 C13 1.7877(17) . ?
P1 C1 1.7945(17) . ?
P1 C7 1.8032(17) . ?
P2 N1 1.5794(14) . ?
P2 C31 1.7903(16) . ?
P2 C25 1.7976(16) . ?
P2 C19 1.8012(17) . ?
C1 C6 1.396(2) . ?
C1 C2 1.398(2) . ?
C2 C3 1.386(2) . ?
C2 H2 0.9500 . ?
C3 C4 1.386(3) . ?
C3 H3 0.9500 . ?
C4 C5 1.385(3) . ?
C4 H4 0.9500 . ?
C5 C6 1.384(2) . ?
C5 H5 0.9500 . ?
C6 H6 0.9500 . ?
C7 C12 1.387(2) . ?
C7 C8 1.398(2) . ?
C8 C9 1.384(2) . ?
C8 H8 0.9500 . ?
C9 C10 1.387(3) . ?
C9 H9 0.9500 . ?
C10 C11 1.383(3) . ?
C10 H10 0.9500 . ?
C11 C12 1.390(2) . ?
C11 H11 0.9500 . ?
C12 H12 0.9500 . ?
C13 C18 1.396(2) . ?
C13 C14 1.397(2) . ?
C14 C15 1.379(2) . ?
C14 H14 0.9500 . ?
C15 C16 1.384(3) . ?
C15 H15 0.9500 . ?
C16 C17 1.379(3) . ?
C16 H16 0.9500 . ?
C17 C18 1.386(3) . ?
C17 H17 0.9500 . ?
C18 H18 0.9500 . ?
C19 C20 1.390(2) . ?
C19 C24 1.395(2) . ?
C20 C21 1.390(3) . ?
C20 H20 0.9500 . ?
C21 C22 1.379(3) . ?
C21 H21 0.9500 . ?
C22 C23 1.384(3) . ?
C22 H22 0.9500 . ?
C23 C24 1.381(2) . ?
C23 H23 0.9500 . ?
C24 H24 0.9500 . ?
C25 C30 1.391(2) . ?
C25 C26 1.394(2) . ?
C26 C27 1.385(2) . ?
C26 H26 0.9500 . ?
C27 C28 1.383(3) . ?
C27 H27 0.9500 . ?
C28 C29 1.384(3) . ?
C28 H28 0.9500 . ?
C29 C30 1.386(2) . ?
C29 H29 0.9500 . ?
C30 H30 0.9500 . ?
C31 C32 1.396(2) . ?
C31 C36 1.399(2) . ?
C32 C33 1.393(2) . ?
C32 H32 0.9500 . ?
C33 C34 1.381(3) . ?
C33 H33 0.9500 . ?
C34 C35 1.383(3) . ?
C34 H34 0.9500 . ?
C35 C36 1.385(2) . ?
C35 H35 0.9500 . ?
C36 H36 0.9500 . ?
N1S C1S 1.145(4) . ?
C1S C2S 1.449(5) . ?
C2S H2S1 0.9800 . ?
C2S H2S2 0.9800 . ?
C2S H2S3 0.9800 . ?
 
loop_
 _geom_angle_atom_site_label_1
 _geom_angle_atom_site_label_2
 _geom_angle_atom_site_label_3
 _geom_angle
 _geom_angle_site_symmetry_1
 _geom_angle_site_symmetry_3
 _geom_angle_publ_flag
N9 S1 N2 108.7(3) . . ?
N9 S1 N8 108.6(2) . . ?
N2 S1 N8 100.91(17) . . ?
N4 S3 N2 114.32(17) . . ?
N9 S5 N6 108.8(2) . . ?
N9 S5 N4 110.0(3) . . ?
N6 S5 N4 99.14(18) . . ?
N6 S7 N8 113.83(16) . . ?
S3 N2 S1 114.06(15) . . ?
S3 N4 S5 113.3(2) . . ?
S7 N6 S5 113.51(19) . . ?
S7 N8 S1 112.76(18) . . ?
S5 N9 S1 115.8(3) . . ?
N9A S1A N2A 107.8(9) . . ?
N9A S1A N8A 108.3(8) . . ?
N2A S1A N8A 106.2(7) . . ?
N2A S3A N4A 113.2(14) . . ?
N9A S5A N6A 113.0(11) . . ?
N9A S5A N4A 111.4(14) . . ?
N6A S5A N4A 95.7(16) . . ?
N6A S7A N8A 113.9(11) . . ?
S3A N2A S1A 114.1(10) . . ?
S3A N4A S5A 114.2(16) . . ?
S7A N6A S5A 110.6(12) . . ?
S1A N8A S7A 111.4(7) . . ?
S1A N9A S5A 112.9(10) . . ?
N1 P1 C13 116.03(7) . . ?
N1 P1 C1 108.21(8) . . ?
C13 P1 C1 108.36(8) . . ?
N1 P1 C7 110.37(8) . . ?
C13 P1 C7 107.12(8) . . ?
C1 P1 C7 106.32(8) . . ?
N1 P2 C31 115.01(7) . . ?
N1 P2 C25 107.42(8) . . ?
C31 P2 C25 108.42(8) . . ?
N1 P2 C19 111.68(8) . . ?
C31 P2 C19 107.65(8) . . ?
C25 P2 C19 106.28(7) . . ?
P2 N1 P1 138.16(10) . . ?
C6 C1 C2 119.85(15) . . ?
C6 C1 P1 119.07(12) . . ?
C2 C1 P1 121.00(13) . . ?
C3 C2 C1 119.73(16) . . ?
C3 C2 H2 120.1 . . ?
C1 C2 H2 120.1 . . ?
C2 C3 C4 120.13(16) . . ?
C2 C3 H3 119.9 . . ?
C4 C3 H3 119.9 . . ?
C5 C4 C3 120.25(16) . . ?
C5 C4 H4 119.9 . . ?
C3 C4 H4 119.9 . . ?
C6 C5 C4 120.22(17) . . ?
C6 C5 H5 119.9 . . ?
C4 C5 H5 119.9 . . ?
C5 C6 C1 119.81(16) . . ?
C5 C6 H6 120.1 . . ?
C1 C6 H6 120.1 . . ?
C12 C7 C8 119.59(16) . . ?
C12 C7 P1 120.85(13) . . ?
C8 C7 P1 119.51(13) . . ?
C9 C8 C7 120.26(16) . . ?
C9 C8 H8 119.9 . . ?
C7 C8 H8 119.9 . . ?
C8 C9 C10 120.00(17) . . ?
C8 C9 H9 120.0 . . ?
C10 C9 H9 120.0 . . ?
C11 C10 C9 119.83(17) . . ?
C11 C10 H10 120.1 . . ?
C9 C10 H10 120.1 . . ?
C10 C11 C12 120.61(17) . . ?
C10 C11 H11 119.7 . . ?
C12 C11 H11 119.7 . . ?
C7 C12 C11 119.71(17) . . ?
C7 C12 H12 120.1 . . ?
C11 C12 H12 120.1 . . ?
C18 C13 C14 119.27(16) . . ?
C18 C13 P1 121.27(13) . . ?
C14 C13 P1 119.34(13) . . ?
C15 C14 C13 120.18(17) . . ?
C15 C14 H14 119.9 . . ?
C13 C14 H14 119.9 . . ?
C14 C15 C16 120.22(18) . . ?
C14 C15 H15 119.9 . . ?
C16 C15 H15 119.9 . . ?
C17 C16 C15 120.10(18) . . ?
C17 C16 H16 119.9 . . ?
C15 C16 H16 119.9 . . ?
C16 C17 C18 120.30(18) . . ?
C16 C17 H17 119.9 . . ?
C18 C17 H17 119.9 . . ?
C17 C18 C13 119.93(17) . . ?
C17 C18 H18 120.0 . . ?
C13 C18 H18 120.0 . . ?
C20 C19 C24 119.56(16) . . ?
C20 C19 P2 119.71(13) . . ?
C24 C19 P2 120.65(13) . . ?
C19 C20 C21 119.82(17) . . ?
C19 C20 H20 120.1 . . ?
C21 C20 H20 120.1 . . ?
C22 C21 C20 120.07(18) . . ?
C22 C21 H21 120.0 . . ?
C20 C21 H21 120.0 . . ?
C21 C22 C23 120.48(17) . . ?
C21 C22 H22 119.8 . . ?
C23 C22 H22 119.8 . . ?
C24 C23 C22 119.75(18) . . ?
C24 C23 H23 120.1 . . ?
C22 C23 H23 120.1 . . ?
C23 C24 C19 120.31(17) . . ?
C23 C24 H24 119.8 . . ?
C19 C24 H24 119.8 . . ?
C30 C25 C26 119.78(15) . . ?
C30 C25 P2 118.92(12) . . ?
C26 C25 P2 121.14(13) . . ?
C27 C26 C25 119.78(16) . . ?
C27 C26 H26 120.1 . . ?
C25 C26 H26 120.1 . . ?
C28 C27 C26 120.17(16) . . ?
C28 C27 H27 119.9 . . ?
C26 C27 H27 119.9 . . ?
C27 C28 C29 120.33(16) . . ?
C27 C28 H28 119.8 . . ?
C29 C28 H28 119.8 . . ?
C28 C29 C30 119.86(17) . . ?
C28 C29 H29 120.1 . . ?
C30 C29 H29 120.1 . . ?
C29 C30 C25 120.04(16) . . ?
C29 C30 H30 120.0 . . ?
C25 C30 H30 120.0 . . ?
C32 C31 C36 119.76(15) . . ?
C32 C31 P2 121.19(13) . . ?
C36 C31 P2 118.80(13) . . ?
C33 C32 C31 119.50(16) . . ?
C33 C32 H32 120.3 . . ?
C31 C32 H32 120.3 . . ?
C34 C33 C32 120.12(17) . . ?
C34 C33 H33 119.9 . . ?
C32 C33 H33 119.9 . . ?
C33 C34 C35 120.76(17) . . ?
C33 C34 H34 119.6 . . ?
C35 C34 H34 119.6 . . ?
C34 C35 C36 119.74(17) . . ?
C34 C35 H35 120.1 . . ?
C36 C35 H35 120.1 . . ?
C35 C36 C31 120.11(16) . . ?
C35 C36 H36 119.9 . . ?
C31 C36 H36 119.9 . . ?
N1S C1S C2S 178.9(3) . . ?
C1S C2S H2S1 109.5 . . ?
C1S C2S H2S2 109.5 . . ?
H2S1 C2S H2S2 109.5 . . ?
C1S C2S H2S3 109.5 . . ?
H2S1 C2S H2S3 109.5 . . ?
H2S2 C2S H2S3 109.5 . . ?
 
loop_
 _geom_torsion_atom_site_label_1
 _geom_torsion_atom_site_label_2
 _geom_torsion_atom_site_label_3
 _geom_torsion_atom_site_label_4
 _geom_torsion
 _geom_torsion_site_symmetry_1
 _geom_torsion_site_symmetry_2
 _geom_torsion_site_symmetry_3
 _geom_torsion_site_symmetry_4
 _geom_torsion_publ_flag
N4 S3 N2 S1 50.7(3) . . . . ?
N9 S1 N2 S3 -50.4(2) . . . . ?
N8 S1 N2 S3 63.6(2) . . . . ?
N2 S3 N4 S5 -49.2(3) . . . . ?
N9 S5 N4 S3 49.2(4) . . . . ?
N6 S5 N4 S3 -64.8(2) . . . . ?
N8 S7 N6 S5 51.4(2) . . . . ?
N9 S5 N6 S7 -50.6(3) . . . . ?
N4 S5 N6 S7 64.3(2) . . . . ?
N6 S7 N8 S1 -52.1(2) . . . . ?
N9 S1 N8 S7 51.7(3) . . . . ?
N2 S1 N8 S7 -62.4(2) . . . . ?
N6 S5 N9 S1 54.4(5) . . . . ?
N4 S5 N9 S1 -53.3(5) . . . . ?
N2 S1 N9 S5 53.7(4) . . . . ?
N8 S1 N9 S5 -55.2(5) . . . . ?
N4A S3A N2A S1A 52(2) . . . . ?
N9A S1A N2A S3A -57.8(14) . . . . ?
N8A S1A N2A S3A 58.1(12) . . . . ?
N2A S3A N4A S5A -45(3) . . . . ?
N9A S5A N4A S3A 45(3) . . . . ?
N6A S5A N4A S3A -72(3) . . . . ?
N8A S7A N6A S5A 51.1(15) . . . . ?
N9A S5A N6A S7A -49.0(15) . . . . ?
N4A S5A N6A S7A 67.1(16) . . . . ?
N9A S1A N8A S7A 57.1(11) . . . . ?
N2A S1A N8A S7A -58.5(10) . . . . ?
N6A S7A N8A S1A -56.9(12) . . . . ?
N2A S1A N9A S5A 58.2(13) . . . . ?
N8A S1A N9A S5A -56.3(12) . . . . ?
N6A S5A N9A S1A 53.4(15) . . . . ?
N4A S5A N9A S1A -53.0(18) . . . . ?
C31 P2 N1 P1 -22.43(17) . . . . ?
C25 P2 N1 P1 -143.22(13) . . . . ?
C19 P2 N1 P1 100.62(15) . . . . ?
C13 P1 N1 P2 -13.16(18) . . . . ?
C1 P1 N1 P2 -135.15(14) . . . . ?
C7 P1 N1 P2 108.90(14) . . . . ?
N1 P1 C1 C6 -25.20(16) . . . . ?
C13 P1 C1 C6 -151.78(13) . . . . ?
C7 P1 C1 C6 93.36(14) . . . . ?
N1 P1 C1 C2 157.91(13) . . . . ?
C13 P1 C1 C2 31.33(16) . . . . ?
C7 P1 C1 C2 -83.53(15) . . . . ?
C6 C1 C2 C3 0.2(2) . . . . ?
P1 C1 C2 C3 177.09(13) . . . . ?
C1 C2 C3 C4 -0.3(3) . . . . ?
C2 C3 C4 C5 0.0(3) . . . . ?
C3 C4 C5 C6 0.3(3) . . . . ?
C4 C5 C6 C1 -0.4(3) . . . . ?
C2 C1 C6 C5 0.1(3) . . . . ?
P1 C1 C6 C5 -176.78(14) . . . . ?
N1 P1 C7 C12 -5.07(17) . . . . ?
C13 P1 C7 C12 122.10(15) . . . . ?
C1 P1 C7 C12 -122.20(15) . . . . ?
N1 P1 C7 C8 172.56(13) . . . . ?
C13 P1 C7 C8 -60.28(15) . . . . ?
C1 P1 C7 C8 55.43(16) . . . . ?
C12 C7 C8 C9 -0.2(3) . . . . ?
P1 C7 C8 C9 -177.81(14) . . . . ?
C7 C8 C9 C10 0.4(3) . . . . ?
C8 C9 C10 C11 -0.2(3) . . . . ?
C9 C10 C11 C12 -0.2(3) . . . . ?
C8 C7 C12 C11 -0.2(3) . . . . ?
P1 C7 C12 C11 177.39(14) . . . . ?
C10 C11 C12 C7 0.4(3) . . . . ?
N1 P1 C13 C18 100.55(15) . . . . ?
C1 P1 C13 C18 -137.55(14) . . . . ?
C7 P1 C13 C18 -23.22(16) . . . . ?
N1 P1 C13 C14 -75.31(15) . . . . ?
C1 P1 C13 C14 46.59(15) . . . . ?
C7 P1 C13 C14 160.92(13) . . . . ?
C18 C13 C14 C15 0.5(2) . . . . ?
P1 C13 C14 C15 176.40(13) . . . . ?
C13 C14 C15 C16 -1.0(3) . . . . ?
C14 C15 C16 C17 0.9(3) . . . . ?
C15 C16 C17 C18 -0.3(3) . . . . ?
C16 C17 C18 C13 -0.2(3) . . . . ?
C14 C13 C18 C17 0.1(3) . . . . ?
P1 C13 C18 C17 -175.75(15) . . . . ?
N1 P2 C19 C20 12.36(16) . . . . ?
C31 P2 C19 C20 139.51(14) . . . . ?
C25 P2 C19 C20 -104.49(14) . . . . ?
N1 P2 C19 C24 -170.98(13) . . . . ?
C31 P2 C19 C24 -43.82(15) . . . . ?
C25 P2 C19 C24 72.18(15) . . . . ?
C24 C19 C20 C21 0.4(3) . . . . ?
P2 C19 C20 C21 177.08(14) . . . . ?
C19 C20 C21 C22 0.7(3) . . . . ?
C20 C21 C22 C23 -1.0(3) . . . . ?
C21 C22 C23 C24 0.3(3) . . . . ?
C22 C23 C24 C19 0.7(3) . . . . ?
C20 C19 C24 C23 -1.1(3) . . . . ?
P2 C19 C24 C23 -177.74(14) . . . . ?
N1 P2 C25 C30 -20.35(15) . . . . ?
C31 P2 C25 C30 -145.21(13) . . . . ?
C19 P2 C25 C30 99.31(14) . . . . ?
N1 P2 C25 C26 164.40(13) . . . . ?
C31 P2 C25 C26 39.54(16) . . . . ?
C19 P2 C25 C26 -75.94(15) . . . . ?
C30 C25 C26 C27 2.1(3) . . . . ?
P2 C25 C26 C27 177.30(13) . . . . ?
C25 C26 C27 C28 -1.5(3) . . . . ?
C26 C27 C28 C29 -0.1(3) . . . . ?
C27 C28 C29 C30 1.2(3) . . . . ?
C28 C29 C30 C25 -0.6(3) . . . . ?
C26 C25 C30 C29 -1.0(3) . . . . ?
P2 C25 C30 C29 -176.31(13) . . . . ?
N1 P2 C31 C32 94.61(15) . . . . ?
C25 P2 C31 C32 -145.15(13) . . . . ?
C19 P2 C31 C32 -30.57(16) . . . . ?
N1 P2 C31 C36 -79.65(15) . . . . ?
C25 P2 C31 C36 40.59(15) . . . . ?
C19 P2 C31 C36 155.17(13) . . . . ?
C36 C31 C32 C33 -0.3(2) . . . . ?
P2 C31 C32 C33 -174.46(13) . . . . ?
C31 C32 C33 C34 -0.8(3) . . . . ?
C32 C33 C34 C35 1.1(3) . . . . ?
C33 C34 C35 C36 -0.3(3) . . . . ?
C34 C35 C36 C31 -0.7(3) . . . . ?
C32 C31 C36 C35 1.0(3) . . . . ?
P2 C31 C36 C35 175.34(14) . . . . ?
 
_refine_diff_density_max    0.391
_refine_diff_density_min   -0.333
_refine_diff_density_rms    0.051

_shelxl_version_number 2013-3

_iucr_refine_instruction_details
;
TITL 120K_PPN-S4N5 (RB08002) in P2(1)/c
CELL 0.71073  10.8904   17.7756   18.8948   90.0000   95.0132   90.0000
ZERR    4.00   0.0006    0.0010    0.0011    0.0000    0.0007    0.0000
LATT 1
SYMM -X, 0.5+Y, 0.5-Z
SFAC C  H  N  P  S
UNIT 152  132  28  8  16
OMIT    -5   0   4
OMIT     3   5   3
OMIT     1   0   6
OMIT    -4   1   6
L.S. 12
ACTA 55
BOND $H
CONF
EADP N6A N4A
BOND $H
FMAP 2
PLAN 10
SIZE 0.213 0.111 0.102
DFIX  1.612 S3A N4A S3A N2A S7A N6A  S7A N8A
DFIX  1.644 N9A S1A N9A S5A
DFIX  1.671 S1A N2A S1A N8A S5A N4A S5A N6A
ISOR  S1A S3A S5A S7A N2A N4A N6A N8A N9A
REM  Occupancy refines to 0.878320. Set to 85:15
TEMP -153.5
WGHT    0.032000    2.212300
FVAR       0.38277
PART 1
MOLE 1
S1    5    0.014556    0.875931    0.153527    10.85000    0.03058    0.03740 =
         0.03035   -0.00688    0.00209   -0.01103
S3    5    0.179503    0.966111    0.232457    10.85000    0.02732    0.05025 =
         0.03003   -0.02115    0.00551   -0.00691
S5    5    0.157775    0.978203    0.087539    10.85000    0.02913    0.02763 =
         0.04028    0.01048    0.00411    0.00794
S7    5    0.262973    0.853684    0.153627    10.85000    0.03597    0.02279 =
         0.02503   -0.00329   -0.00426    0.00969
N2    3    0.050325    0.920697    0.229458    10.85000    0.03485    0.06940 =
         0.03137   -0.02080    0.01604   -0.01702
N4    3    0.192888    1.020367    0.166050    10.85000    0.02946    0.02297 =
         0.05766   -0.00930    0.00266    0.00031
N6    3    0.270681    0.914350    0.091018    10.85000    0.03575    0.03691 =
         0.02346    0.00349    0.00769    0.01107
N8    3    0.129723    0.813981    0.154348    10.85000    0.04135    0.02309 =
         0.04012   -0.00134   -0.00915   -0.00443
N9    3    0.026807    0.934950    0.087774    10.85000    0.02855    0.03445 =
         0.03890   -0.00020   -0.00169    0.00563
PART 2
S1A   5    0.220534    0.846828    0.167410    10.15000    0.05501    0.04307 =
         0.02355    0.00766    0.01015    0.02880
S3A   5   -0.017157    0.890962    0.158391    10.15000    0.03340    0.04498 =
         0.02662    0.00123    0.00626   -0.00936
S5A   5    0.146369    0.959990    0.077578    10.15000    0.07213    0.03447 =
         0.02682    0.01803    0.02653    0.02098
S7A   5    0.156669    0.981700    0.217149    10.15000    0.03529    0.03213 =
         0.03366   -0.01719    0.00108   -0.00639
N2A   3    0.077045    0.822852    0.169579    10.15000    0.02750    0.01910 =
         0.04121    0.01482   -0.00192    0.00972
N4A   3    0.001253    0.939645    0.088510    10.15000    0.03310    0.02318 =
         0.02836    0.00095    0.00522    0.00231
N6A   3    0.163218    1.021727    0.142099    10.15000    0.03310    0.02318 =
         0.02836    0.00095    0.00522    0.00231
N8A   3    0.248029    0.909426    0.229522    10.15000    0.01097    0.03524 =
         0.01527   -0.00957   -0.00563    0.01525
N9A   3    0.235000    0.886654    0.091423    10.15000    0.03870    0.01706 =
         0.04583    0.00797    0.02590    0.00972
PART 0
MOLE 2
P1    4    0.574010    0.247921    0.079948    11.00000    0.01640    0.01349 =
         0.01552   -0.00101    0.00268    0.00147
P2    4    0.372674    0.290809    0.167080    11.00000    0.01534    0.01381 =
         0.01461   -0.00167    0.00138    0.00032
N1    3    0.507625    0.283706    0.143240    11.00000    0.01627    0.02082 =
         0.01903   -0.00371    0.00243    0.00103
C1    1    0.709631    0.199776    0.116867    11.00000    0.01739    0.01630 =
         0.02013    0.00275    0.00397    0.00070
C2    1    0.763279    0.142626    0.079177    11.00000    0.02093    0.01942 =
         0.02094    0.00162    0.00531    0.00101
AFIX  43
H2    2    0.725962    0.127055    0.034237    11.00000   -1.20000
AFIX   0
C3    1    0.871131    0.108765    0.107625    11.00000    0.02128    0.01880 =
         0.03199    0.00095    0.00841    0.00256
AFIX  43
H3    2    0.907602    0.069728    0.082245    11.00000   -1.20000
AFIX   0
C4    1    0.925909    0.131746    0.173051    11.00000    0.01572    0.02507 =
         0.03318    0.00683    0.00179    0.00282
AFIX  43
H4    2    0.999868    0.108414    0.192360    11.00000   -1.20000
AFIX   0
C5    1    0.873220    0.188588    0.210365    11.00000    0.02084    0.02855 =
         0.02544    0.00160   -0.00189   -0.00129
AFIX  43
H5    2    0.911395    0.204293    0.255057    11.00000   -1.20000
AFIX   0
C6    1    0.765160    0.222581    0.182771    11.00000    0.02167    0.02059 =
         0.02186   -0.00288    0.00285    0.00183
AFIX  43
H6    2    0.728860    0.261327    0.208598    11.00000   -1.20000
AFIX   0
C7    1    0.626338    0.320770    0.023359    11.00000    0.01755    0.01609 =
         0.01868    0.00158    0.00091   -0.00071
C8    1    0.699964    0.301723   -0.030946    11.00000    0.02897    0.01978 =
         0.02413   -0.00108    0.00772    0.00197
AFIX  43
H8    2    0.719595    0.250493   -0.038791    11.00000   -1.20000
AFIX   0
C9    1    0.744358    0.357191   -0.073316    11.00000    0.02871    0.03024 =
         0.02493    0.00208    0.00798   -0.00180
AFIX  43
H9    2    0.793948    0.343987   -0.110352    11.00000   -1.20000
AFIX   0
C10   1    0.716454    0.432068   -0.061714    11.00000    0.03211    0.02481 =
         0.03416    0.00695    0.00773   -0.00729
AFIX  43
H10   2    0.747111    0.470225   -0.090658    11.00000   -1.20000
AFIX   0
C11   1    0.643889    0.451039   -0.007902    11.00000    0.03408    0.01506 =
         0.04378    0.00199    0.01035   -0.00148
AFIX  43
H11   2    0.625074    0.502372    0.000042    11.00000   -1.20000
AFIX   0
C12   1    0.598240    0.395709    0.034657    11.00000    0.02182    0.01904 =
         0.02962   -0.00018    0.00724   -0.00046
AFIX  43
H12   2    0.548013    0.409134    0.071328    11.00000   -1.20000
AFIX   0
C13   1    0.483975    0.183690    0.024150    11.00000    0.01736    0.01823 =
         0.01727   -0.00330    0.00465    0.00080
C14   1    0.462573    0.111261    0.048946    11.00000    0.02133    0.01791 =
         0.02572    0.00070    0.00382    0.00227
AFIX  43
H14   2    0.499671    0.095671    0.093932    11.00000   -1.20000
AFIX   0
C15   1    0.387710    0.062301    0.008290    11.00000    0.02494    0.01737 =
         0.04285   -0.00458    0.00749   -0.00139
AFIX  43
H15   2    0.374423    0.012826    0.025039    11.00000   -1.20000
AFIX   0
C16   1    0.331889    0.085020   -0.056824    11.00000    0.03125    0.03366 =
         0.03395   -0.01613    0.00413   -0.00740
AFIX  43
H16   2    0.279441    0.051371   -0.084346    11.00000   -1.20000
AFIX   0
C17   1    0.352292    0.156442   -0.081818    11.00000    0.03554    0.04426 =
         0.01922   -0.00478   -0.00206   -0.00879
AFIX  43
H17   2    0.314169    0.171734   -0.126654    11.00000   -1.20000
AFIX   0
C18   1    0.428147    0.205987   -0.041820    11.00000    0.02918    0.02467 =
         0.01985    0.00245    0.00238   -0.00328
AFIX  43
H18   2    0.442138    0.255083   -0.059283    11.00000   -1.20000
AFIX   0
C19   1    0.344891    0.223586    0.235206    11.00000    0.02373    0.01512 =
         0.01354   -0.00182    0.00049   -0.00035
C20   1    0.443192    0.184291    0.269465    11.00000    0.02666    0.02332 =
         0.02157   -0.00101    0.00112    0.00486
AFIX  43
H20   2    0.524127    0.191155    0.255466    11.00000   -1.20000
AFIX   0
C21   1    0.422752    0.134921    0.324270    11.00000    0.04051    0.02563 =
         0.02275    0.00337   -0.00234    0.00865
AFIX  43
H21   2    0.489927    0.108408    0.348103    11.00000   -1.20000
AFIX   0
C22   1    0.305033    0.124388    0.344082    11.00000    0.04677    0.02360 =
         0.01832    0.00344    0.00238   -0.00436
AFIX  43
H22   2    0.291328    0.089964    0.381038    11.00000   -1.20000
AFIX   0
C23   1    0.206717    0.163610    0.310508    11.00000    0.03176    0.03330 =
         0.02055    0.00120    0.00457   -0.00834
AFIX  43
H23   2    0.125900    0.156338    0.324548    11.00000   -1.20000
AFIX   0
C24   1    0.226557    0.213361    0.256519    11.00000    0.02394    0.02562 =
         0.01887   -0.00028    0.00067   -0.00280
AFIX  43
H24   2    0.159319    0.240742    0.233793    11.00000   -1.20000
AFIX   0
C25   1    0.359607    0.382239    0.206373    11.00000    0.01978    0.01445 =
         0.01459   -0.00152    0.00202    0.00156
C26   1    0.244853    0.412797    0.217159    11.00000    0.01845    0.02254 =
         0.02066   -0.00493    0.00205   -0.00038
AFIX  43
H26   2    0.171600    0.386243    0.201854    11.00000   -1.20000
AFIX   0
C27   1    0.237975    0.481977    0.250250    11.00000    0.02361    0.02573 =
         0.02564   -0.00514    0.00356    0.00734
AFIX  43
H27   2    0.159831    0.503473    0.256603    11.00000   -1.20000
AFIX   0
C28   1    0.344548    0.519856    0.274074    11.00000    0.03434    0.01758 =
         0.02236   -0.00625    0.00209    0.00250
AFIX  43
H28   2    0.339320    0.567349    0.296673    11.00000   -1.20000
AFIX   0
C29   1    0.458832    0.488921    0.265159    11.00000    0.02633    0.02109 =
         0.02646   -0.00493   -0.00045   -0.00412
AFIX  43
H29   2    0.531826    0.514674    0.282417    11.00000   -1.20000
AFIX   0
C30   1    0.466535    0.420288    0.230998    11.00000    0.01851    0.01969 =
         0.02307   -0.00121    0.00129    0.00042
AFIX  43
H30   2    0.544888    0.399220    0.224398    11.00000   -1.20000
AFIX   0
C31   1    0.251963    0.280730    0.097090    11.00000    0.01618    0.01913 =
         0.01479   -0.00231    0.00212    0.00024
C32   1    0.195075    0.211355    0.082580    11.00000    0.02149    0.02003 =
         0.01883   -0.00156    0.00411   -0.00137
AFIX  43
H32   2    0.214865    0.169336    0.112493    11.00000   -1.20000
AFIX   0
C33   1    0.109113    0.204234    0.023924    11.00000    0.02422    0.02990 =
         0.02319   -0.00763    0.00318   -0.00680
AFIX  43
H33   2    0.070797    0.157052    0.013408    11.00000   -1.20000
AFIX   0
C34   1    0.079479    0.265621   -0.018969    11.00000    0.02456    0.04322 =
         0.01805   -0.00595   -0.00222    0.00230
AFIX  43
H34   2    0.019724    0.260527   -0.058418    11.00000   -1.20000
AFIX   0
C35   1    0.135790    0.334460   -0.005167    11.00000    0.03325    0.03154 =
         0.01992    0.00168   -0.00099    0.00792
AFIX  43
H35   2    0.115079    0.376304   -0.035138    11.00000   -1.20000
AFIX   0
C36   1    0.222487    0.342139    0.052519    11.00000    0.02587    0.01931 =
         0.01814   -0.00084    0.00265   -0.00015
AFIX  43
H36   2    0.262002    0.389193    0.061832    11.00000   -1.20000
AFIX   0
MOLE 3
N1S   3    0.994933    0.522102    0.110349    11.00000    0.04954    0.09332 =
         0.08636    0.05682    0.01800    0.02664
C1S   1    0.960480    0.461202    0.108333    11.00000    0.02687    0.10207 =
         0.03706    0.02657    0.00474    0.02057
C2S   1    0.916554    0.384241    0.107227    11.00000    0.03316    0.09852 =
         0.06615   -0.03603    0.00256   -0.00959
AFIX 137
H2S1  2    0.981529    0.351262    0.128825    11.00000   -1.50000
H2S2  2    0.894633    0.368657    0.057991    11.00000   -1.50000
H2S3  2    0.843787    0.380745    0.134119    11.00000   -1.50000
AFIX   0
HKLF 4
END
REM Highest difference peak  0.391,  deepest hole -0.333,  1-sigma level  0.051
Q1    1   0.3713  0.3424  0.1858  11.00000  0.05    0.39
Q2    1   0.6430  0.2170  0.0998  11.00000  0.05    0.35
Q3    1   0.2972  0.2877  0.1350  11.00000  0.05    0.33
Q4    1   0.3629  0.2482  0.1983  11.00000  0.05    0.30
Q5    1  -0.0593  0.8381  0.1650  11.00000  0.05    0.30
Q6    1   1.0149  0.5078  0.0737  11.00000  0.05    0.30
Q7    1   0.5225  0.2760  0.1097  11.00000  0.05    0.29
Q8    1   0.5416  0.2091  0.0465  11.00000  0.05    0.28
Q9    1   0.1352  0.2178  0.0623  11.00000  0.05    0.28
Q10   1   0.5437  0.2609  0.1222  11.00000  0.05    0.28

;


 
data_140K_ThreeSiteModel
# Shelxtl code:  RB08012
 
_audit_creation_method            SHELXL-2013
_chemical_name_systematic 
; 
 Triphenyl(P,P,P-triphenylphosphine imidato-kappaN)-phosphorus(1+) 
 1,3,5,7-tetrathia(1,5-SIV)-2,4,6,8,9-pentaazabicyclo[3.3.1]nona-1,4,6,7
 -tetraene(-1) acetonitrile solvate
; 
_chemical_name_common             
;
 Bis(triphenylphosphine)iminium tetrasulfurpentanitride
; 
_chemical_melting_point           ? 
_chemical_formula_moiety          
 'C36 H30 N P2, N5 S4, C2 H3 N'
_chemical_formula_sum 
 'C38 H33 N7 P2 S4' 
_chemical_formula_weight          777.89

loop_
 _atom_type_symbol
 _atom_type_description
 _atom_type_scat_dispersion_real
 _atom_type_scat_dispersion_imag
 _atom_type_scat_source
 'C'  'C'   0.0033   0.0016
 'International Tables Vol C Tables 4.2.6.8 and 6.1.1.4'
 'H'  'H'   0.0000   0.0000
 'International Tables Vol C Tables 4.2.6.8 and 6.1.1.4'
 'N'  'N'   0.0061   0.0033
 'International Tables Vol C Tables 4.2.6.8 and 6.1.1.4'
 'P'  'P'   0.1023   0.0942
 'International Tables Vol C Tables 4.2.6.8 and 6.1.1.4'
 'S'  'S'   0.1246   0.1234
 'International Tables Vol C Tables 4.2.6.8 and 6.1.1.4'
 
_space_group_crystal_system       monoclinic
_space_group_IT_number            14
_space_group_name_H-M_alt         'P 21/c'
_space_group_name_Hall            '-P 2ybc'
 
_shelx_space_group_comment
;
The symmetry employed for this shelxl refinement is uniquely defined
by the following loop, which should always be used as a source of
symmetry information in preference to the above space-group names.
They are only intended as comments.
;
 
loop_
 _space_group_symop_operation_xyz
 'x, y, z'
 '-x, y+1/2, -z+1/2'
 '-x, -y, -z'
 'x, -y-1/2, z-1/2'
 
_cell_length_a                    10.9331(5)
_cell_length_b                    17.8025(8)
_cell_length_c                    18.9084(9)
_cell_angle_alpha                 90
_cell_angle_beta                  94.9623(5)
_cell_angle_gamma                 90
_cell_volume                      3666.5(3)
_cell_formula_units_Z             4
_cell_measurement_temperature     140(2)
_cell_measurement_reflns_used    9991
_cell_measurement_theta_min        2.19
_cell_measurement_theta_max       27.40
_exptl_crystal_description       'Block'
_exptl_crystal_colour            'yellow'         
_exptl_crystal_density_diffrn     1.409          
_exptl_crystal_F_000              1616
_exptl_crystal_size_max           0.406
_exptl_crystal_size_mid           0.198
_exptl_crystal_size_min           0.166
_exptl_absorpt_coefficient_mu     0.387
_shelx_estimated_absorpt_T_min    0.859
_shelx_estimated_absorpt_T_max    0.939
_exptl_absorpt_correction_type    multi-scan 
_exptl_absorpt_correction_T_min   0.6971 
_exptl_absorpt_correction_T_max   0.7456 
_exptl_absorpt_process_details   
; 
SADABS (Bruker, 2008)
;
_exptl_special_details           
; 
 A crystal coated in 2-component expoxy was mounted on the end of a thin glass
 capillary and cooled in the gas stream of the diffractometer Kryoflex device.
;
loop_
 _exptl_crystal_face_index_h
 _exptl_crystal_face_index_k
 _exptl_crystal_face_index_l
 _exptl_crystal_face_perp_dist
   -1.00    0.00    0.00    0.1920
    1.00    0.00    0.00    0.1930
    0.00   -1.00    1.00    0.0810
    0.00    1.00   -1.00    0.0830
    0.00   -1.00    0.00    0.1020
    0.00    1.00    0.00    0.0880
    0.00    1.00    1.00    0.0860
    0.00   -1.00   -1.00    0.0960
    0.00    0.00    1.00    0.0760
    0.00    0.00   -1.00    0.1060

 
_diffrn_ambient_temperature       140(2)
_diffrn_radiation_probe          x-ray
_diffrn_radiation_type           MoK\a
_diffrn_radiation_wavelength     0.71073
_diffrn_source                   'fine-focus sealed tube'
_diffrn_source_type              'Bruker D8'
_diffrn_radiation_monochromator  graphite
_diffrn_measurement_device_type  
;
 Bruker ApexII CCD area-detector diffractometer
;
_diffrn_measurement_method        '\f and \w scans' 
_diffrn_detector_area_resol_mean  66.06 
_diffrn_reflns_number             41636
_diffrn_reflns_av_unetI/netI      0.0228
_diffrn_reflns_av_R_equivalents   0.0292
_diffrn_reflns_limit_h_min        -14
_diffrn_reflns_limit_h_max        14
_diffrn_reflns_limit_k_min        -23
_diffrn_reflns_limit_k_max        23
_diffrn_reflns_limit_l_min        -24
_diffrn_reflns_limit_l_max        24
_diffrn_reflns_theta_min          2.162
_diffrn_reflns_theta_max          27.427
_diffrn_reflns_theta_full         27.500
_diffrn_measured_fraction_theta_max   0.993
_diffrn_measured_fraction_theta_full  0.985
_diffrn_reflns_Laue_measured_fraction_max    0.993
_diffrn_reflns_Laue_measured_fraction_full   0.985
_diffrn_reflns_point_group_measured_fraction_max   0.993
_diffrn_reflns_point_group_measured_fraction_full  0.985
_reflns_number_total              8302
_reflns_number_gt                 6922
_reflns_threshold_expression      'I > 2\s(I)'
_reflns_Friedel_coverage          0.000
_reflns_Friedel_fraction_max      .
_reflns_Friedel_fraction_full     .
 
_reflns_special_details
;
 Reflections were merged by SHELXL according to the crystal
 class for the calculation of statistics and refinement.
 
 _reflns_Friedel_fraction is defined as the number of unique
 Friedel pairs measured divided by the number that would be
 possible theoretically, ignoring centric projections and
 systematic absences.
;
 
_computing_data_collection       'APEX2 (Bruker, 2008)'
_computing_cell_refinement       'SAINT-Plus (Bruker, 2008)'
_computing_data_reduction        'SAINT-Plus'
_computing_structure_solution    'SHELXS (Sheldrick, 2008)'
# if use Dual Space, write: 'SHELXD (Sheldrick, 2008)'
_computing_structure_refinement  'SHELXL-2013 (Sheldrick, 2008)'
_computing_molecular_graphics    'Mercury (Macrae <i>et al.</i>, 2008)'
_computing_publication_material  'publCIF (Westrip, 2010)'
# Bruker (2008). APEX2, SAINT-Plus and SADABS. Bruker AXS Inc., Madison
# Wisconsin, USA.
# Sheldrick, G. M. (2008). Acta Cryst. A64, 112-122.
# Sheldrick, G. M. (2002). TWINABS, University of Goettingen.
# Macrae, C. F., Bruno, I. J., Chisholm, J. A., Edgington, P. R., McCabe, P.,
# Pidcock, E., Rodriguez-Monge, L., Taylor, R., van de Streek, J. & Wood,
# P. A. (2008). J. Appl. Cryst. 41, 466-470.
# Westrip, S. P. (2010). J. Appl. Cryst. 43, 920-925.
 
_refine_special_details
;
 Positional disorder was encountered for the S4N5- anion. A difference map
 clearly showed the presence of a second component with the capping N9 atom
 rotated into the -ve Z position along the molecular 2-fold axis. The
 occupancies refined to 0.68 and the disorder was first fixed at 70:30. The
 minor component was restrained to the average values of the main component.
 This model led to unacceptably high temperature factors for N6A. Adjusting
 the occupancy for N6A optimized at 15%. The remaining intensity was then
 distributed to all other sites except N2 since N2 is the "open" side for
 the third component of the disorder. This model worked quite well and allows
 for full anisotropic refinement of the minor component. There are however
 peaks clustered around N9 (0.59 e/A^3) suggesting this model is not entirely
 correct. But it is judged acceptable w.r.t. this project. So, 70:15:15.
;
_refine_ls_structure_factor_coef  Fsqd
_refine_ls_matrix_type            full
_refine_ls_weighting_scheme       calc
_refine_ls_weighting_details
'w=1/[\s^2^(Fo^2^)+(0.0499P)^2^+1.8271P] where P=(Fo^2^+2Fc^2^)/3'
_atom_sites_solution_primary      direct
_atom_sites_solution_secondary    dipmap
_atom_sites_solution_hydrogens    geom
_refine_ls_hydrogen_treatment     constr
_refine_ls_extinction_method      none
_refine_ls_extinction_coef        .
_refine_ls_number_reflns          8302
_refine_ls_number_parameters      542
_refine_ls_number_restraints      46
_refine_ls_R_factor_all           0.0452
_refine_ls_R_factor_gt            0.0357
_refine_ls_wR_factor_ref          0.1002
_refine_ls_wR_factor_gt           0.0935
_refine_ls_goodness_of_fit_ref    1.040
_refine_ls_restrained_S_all       1.038
_refine_ls_shift/su_max           0.001
_refine_ls_shift/su_mean          0.000
 
loop_
 _atom_site_label
 _atom_site_type_symbol
 _atom_site_fract_x
 _atom_site_fract_y
 _atom_site_fract_z
 _atom_site_U_iso_or_equiv
 _atom_site_adp_type
 _atom_site_occupancy
 _atom_site_site_symmetry_order  
 _atom_site_calc_flag
 _atom_site_refinement_flags_posn
 _atom_site_refinement_flags_adp
 _atom_site_refinement_flags_occupancy
 _atom_site_disorder_assembly
 _atom_site_disorder_group
S1 S 0.0151(3) 0.8757(2) 0.1528(2) 0.0387(5) Uani 0.7 1 d . . P A 1
S3 S 0.1795(3) 0.96609(17) 0.23164(18) 0.0410(5) Uani 0.7 1 d . . P A 1
S5 S 0.1555(3) 0.9789(2) 0.08713(19) 0.0398(6) Uani 0.7 1 d . . P A 1
S7 S 0.26263(18) 0.85457(12) 0.15216(10) 0.0328(3) Uani 0.7 1 d . . P A 1
N2 N 0.0522(4) 0.9199(3) 0.2285(3) 0.0522(14) Uani 0.7 1 d . . P A 1
N4 N 0.1898(6) 1.0208(4) 0.1662(3) 0.0455(12) Uani 0.73 1 d . . P A 1
N6 N 0.2697(4) 0.9152(2) 0.0907(2) 0.0384(8) Uani 0.73 1 d . . P A 1
N8 N 0.1303(4) 0.8147(3) 0.1529(2) 0.0432(9) Uani 0.73 1 d . . P A 1
N9 N 0.02137(18) 0.93630(11) 0.08696(10) 0.0258(4) Uani 0.73 1 d . . P A 1
S1A S 0.2292(4) 0.8499(3) 0.1656(3) 0.0450(12) Uani 0.3 1 d D U P B 2
S3A S 0.1478(8) 0.9638(5) 0.0777(4) 0.0491(19) Uani 0.3 1 d D U P B 2
S7A S -0.0116(7) 0.8897(5) 0.1570(5) 0.0407(12) Uani 0.3 1 d D U P B 2
S5A S 0.1572(7) 0.9824(4) 0.2200(4) 0.0388(11) Uani 0.3 1 d D U P B 2
N2A N 0.2342(11) 0.8893(6) 0.0891(7) 0.053(3) Uani 0.3 1 d D U P B 2
N4A N 0.1673(19) 1.0218(10) 0.1418(6) 0.053(4) Uani 0.3 1 d D U P B 2
N6A N 0.0212(17) 0.9411(15) 0.2248(15) 0.059(8) Uani 0.15 1 d D . P B 2
N8A N 0.0839(9) 0.8226(6) 0.1688(6) 0.048(2) Uani 0.3 1 d D . P B 2
N9A N 0.2490(5) 0.9115(3) 0.2272(3) 0.0497(14) Uani 0.33 1 d D . P B 2
P1 P 0.57262(4) 0.24766(2) 0.07995(2) 0.01812(9) Uani 1 1 d . . . . .
P2 P 0.37161(4) 0.29096(2) 0.16686(2) 0.01755(9) Uani 1 1 d . . . . .
N1 N 0.50610(12) 0.28347(8) 0.14291(7) 0.0225(3) Uani 1 1 d . . . . .
C1 C 0.70793(14) 0.19987(9) 0.11709(8) 0.0207(3) Uani 1 1 d . . . . .
C2 C 0.76202(15) 0.14271(9) 0.07953(9) 0.0241(3) Uani 1 1 d . . . . .
H2 H 0.7252 0.1269 0.0346 0.029 Uiso 1 1 calc R U . . .
C3 C 0.86945(16) 0.10938(10) 0.10818(10) 0.0284(4) Uani 1 1 d . . . . .
H3 H 0.9059 0.0702 0.0831 0.034 Uiso 1 1 calc R U . . .
C4 C 0.92417(16) 0.13287(10) 0.17342(10) 0.0303(4) Uani 1 1 d . . . . .
H4 H 0.9983 0.1101 0.1927 0.036 Uiso 1 1 calc R U . . .
C5 C 0.87088(16) 0.18957(10) 0.21055(10) 0.0306(4) Uani 1 1 d . . . . .
H5 H 0.9085 0.2054 0.2552 0.037 Uiso 1 1 calc R U . . .
C6 C 0.76315(15) 0.22317(10) 0.18275(9) 0.0257(3) Uani 1 1 d . . . . .
H6 H 0.7268 0.2620 0.2083 0.031 Uiso 1 1 calc R U . . .
C7 C 0.62522(14) 0.32028(9) 0.02325(8) 0.0214(3) Uani 1 1 d . . . . .
C8 C 0.69887(17) 0.30124(10) -0.03079(9) 0.0289(4) Uani 1 1 d . . . . .
H8 H 0.7180 0.2500 -0.0387 0.035 Uiso 1 1 calc R U . . .
C9 C 0.74415(17) 0.35669(11) -0.07289(10) 0.0332(4) Uani 1 1 d . . . . .
H9 H 0.7941 0.3435 -0.1097 0.040 Uiso 1 1 calc R U . . .
C10 C 0.71632(18) 0.43133(11) -0.06121(11) 0.0366(4) Uani 1 1 d . . . . .
H10 H 0.7475 0.4694 -0.0899 0.044 Uiso 1 1 calc R U . . .
C11 C 0.64312(18) 0.45043(10) -0.00782(11) 0.0368(4) Uani 1 1 d . . . . .
H11 H 0.6241 0.5017 -0.0001 0.044 Uiso 1 1 calc R U . . .
C12 C 0.59728(16) 0.39521(9) 0.03452(10) 0.0282(4) Uani 1 1 d . . . . .
H12 H 0.5470 0.4086 0.0711 0.034 Uiso 1 1 calc R U . . .
C13 C 0.48332(14) 0.18309(9) 0.02426(8) 0.0206(3) Uani 1 1 d . . . . .
C14 C 0.46178(15) 0.11098(9) 0.04973(9) 0.0263(3) Uani 1 1 d . . . . .
H14 H 0.4984 0.0959 0.0949 0.032 Uiso 1 1 calc R U . . .
C15 C 0.38743(17) 0.06179(10) 0.00936(11) 0.0335(4) Uani 1 1 d . . . . .
H15 H 0.3737 0.0126 0.0266 0.040 Uiso 1 1 calc R U . . .
C16 C 0.33275(18) 0.08380(11) -0.05604(11) 0.0385(5) Uani 1 1 d . . . . .
H16 H 0.2813 0.0498 -0.0835 0.046 Uiso 1 1 calc R U . . .
C17 C 0.35286(19) 0.15506(13) -0.08143(10) 0.0399(5) Uani 1 1 d . . . . .
H17 H 0.3148 0.1700 -0.1263 0.048 Uiso 1 1 calc R U . . .
C18 C 0.42826(17) 0.20495(10) -0.04191(9) 0.0296(4) Uani 1 1 d . . . . .
H18 H 0.4424 0.2538 -0.0597 0.036 Uiso 1 1 calc R U . . .
C19 C 0.34400(15) 0.22407(9) 0.23513(8) 0.0213(3) Uani 1 1 d . . . . .
C20 C 0.44147(17) 0.18483(10) 0.26913(9) 0.0286(4) Uani 1 1 d . . . . .
H20 H 0.5220 0.1916 0.2550 0.034 Uiso 1 1 calc R U . . .
C21 C 0.42132(19) 0.13553(11) 0.32397(10) 0.0355(4) Uani 1 1 d . . . . .
H21 H 0.4883 0.1089 0.3475 0.043 Uiso 1 1 calc R U . . .
C22 C 0.3039(2) 0.12522(11) 0.34426(10) 0.0360(4) Uani 1 1 d . . . . .
H22 H 0.2901 0.0908 0.3812 0.043 Uiso 1 1 calc R U . . .
C23 C 0.20642(18) 0.16490(11) 0.31087(9) 0.0341(4) Uani 1 1 d . . . . .
H23 H 0.1260 0.1580 0.3252 0.041 Uiso 1 1 calc R U . . .
C24 C 0.22588(16) 0.21458(10) 0.25675(9) 0.0273(4) Uani 1 1 d . . . . .
H24 H 0.1591 0.2422 0.2343 0.033 Uiso 1 1 calc R U . . .
C25 C 0.35912(14) 0.38241(8) 0.20594(8) 0.0199(3) Uani 1 1 d . . . . .
C26 C 0.24501(15) 0.41350(10) 0.21634(9) 0.0256(3) Uani 1 1 d . . . . .
H26 H 0.1719 0.3873 0.2009 0.031 Uiso 1 1 calc R U . . .
C27 C 0.23857(17) 0.48276(10) 0.24935(10) 0.0304(4) Uani 1 1 d . . . . .
H27 H 0.1609 0.5046 0.2554 0.037 Uiso 1 1 calc R U . . .
C28 C 0.34512(17) 0.52010(10) 0.27347(9) 0.0305(4) Uani 1 1 d . . . . .
H28 H 0.3402 0.5675 0.2962 0.037 Uiso 1 1 calc R U . . .
C29 C 0.45858(17) 0.48892(10) 0.26476(10) 0.0296(4) Uani 1 1 d . . . . .
H29 H 0.5314 0.5144 0.2822 0.036 Uiso 1 1 calc R U . . .
C30 C 0.46604(15) 0.42008(9) 0.23030(9) 0.0248(3) Uani 1 1 d . . . . .
H30 H 0.5439 0.3989 0.2235 0.030 Uiso 1 1 calc R U . . .
C31 C 0.25108(14) 0.28083(9) 0.09697(8) 0.0199(3) Uani 1 1 d . . . . .
C32 C 0.19475(15) 0.21138(9) 0.08268(9) 0.0237(3) Uani 1 1 d . . . . .
H32 H 0.2151 0.1695 0.1125 0.028 Uiso 1 1 calc R U . . .
C33 C 0.10887(16) 0.20404(11) 0.02465(9) 0.0305(4) Uani 1 1 d . . . . .
H33 H 0.0708 0.1568 0.0145 0.037 Uiso 1 1 calc R U . . .
C34 C 0.07846(17) 0.26530(12) -0.01853(9) 0.0341(4) Uani 1 1 d . . . . .
H34 H 0.0189 0.2600 -0.0579 0.041 Uiso 1 1 calc R U . . .
C35 C 0.13416(18) 0.33394(11) -0.00474(9) 0.0337(4) Uani 1 1 d . . . . .
H35 H 0.1128 0.3757 -0.0345 0.040 Uiso 1 1 calc R U . . .
C36 C 0.22110(16) 0.34188(9) 0.05248(9) 0.0257(3) Uani 1 1 d . . . . .
H36 H 0.2604 0.3889 0.0615 0.031 Uiso 1 1 calc R U . . .
N1S N 0.9932(2) 0.52074(19) 0.10967(16) 0.0856(9) Uani 1 1 d . . . . .
C1S C 0.9589(2) 0.4599(2) 0.10864(14) 0.0635(8) Uani 1 1 d . . . . .
C2S C 0.9150(2) 0.3831(2) 0.10934(17) 0.0751(9) Uani 1 1 d . . . . .
H2S1 H 0.9824 0.3498 0.1267 0.113 Uiso 1 1 calc R U . . .
H2S2 H 0.8844 0.3682 0.0611 0.113 Uiso 1 1 calc R U . . .
H2S3 H 0.8484 0.3794 0.1407 0.113 Uiso 1 1 calc R U . . .
 
loop_
 _atom_site_aniso_label
 _atom_site_aniso_U_11
 _atom_site_aniso_U_22
 _atom_site_aniso_U_33
 _atom_site_aniso_U_23
 _atom_site_aniso_U_13
 _atom_site_aniso_U_12
S1 0.0366(12) 0.0420(11) 0.0375(6) -0.0089(7) 0.0032(8) -0.0104(8)
S3 0.0315(10) 0.0543(15) 0.0378(9) -0.0247(9) 0.0070(7) -0.0045(8)
S5 0.0352(6) 0.0340(9) 0.0508(13) 0.0124(7) 0.0070(6) 0.0094(5)
S7 0.0414(8) 0.0280(4) 0.0281(8) -0.0043(5) -0.0014(5) 0.0100(5)
N2 0.039(2) 0.077(3) 0.0439(19) -0.026(2) 0.0205(16) -0.012(2)
N4 0.0411(18) 0.0303(18) 0.066(4) -0.010(3) 0.010(3) -0.0019(13)
N6 0.042(2) 0.044(2) 0.0303(14) 0.0035(16) 0.0099(13) 0.0130(15)
N8 0.051(3) 0.0281(15) 0.050(2) -0.0040(14) -0.0034(16) -0.0051(17)
N9 0.0301(10) 0.0209(9) 0.0257(10) -0.0020(8) -0.0013(8) 0.0024(8)
S1A 0.068(3) 0.0418(17) 0.0248(15) 0.0021(11) 0.0007(14) 0.032(2)
S3A 0.068(3) 0.053(4) 0.0298(17) 0.022(2) 0.0220(18) 0.028(2)
S7A 0.039(3) 0.049(3) 0.0341(18) 0.0012(19) 0.0015(18) -0.0143(19)
S5A 0.035(3) 0.036(2) 0.047(3) -0.0202(16) 0.0074(17) -0.0019(15)
N2A 0.059(7) 0.051(7) 0.050(5) -0.002(5) 0.020(5) 0.019(4)
N4A 0.094(12) 0.026(4) 0.045(7) 0.000(5) 0.030(6) 0.002(6)
N6A 0.046(12) 0.067(14) 0.070(13) -0.033(11) 0.035(10) -0.001(10)
N8A 0.066(7) 0.032(4) 0.042(5) 0.008(4) -0.009(4) -0.003(5)
N9A 0.044(3) 0.056(4) 0.046(3) -0.010(3) -0.016(3) 0.011(3)
P1 0.01966(19) 0.01637(19) 0.01861(19) -0.00089(14) 0.00332(14) 0.00126(14)
P2 0.01830(19) 0.01706(19) 0.01740(19) -0.00210(14) 0.00217(14) 0.00047(14)
N1 0.0206(7) 0.0242(7) 0.0231(7) -0.0052(5) 0.0036(5) 0.0011(5)
C1 0.0201(7) 0.0199(7) 0.0226(8) 0.0020(6) 0.0051(6) 0.0013(6)
C2 0.0245(8) 0.0219(8) 0.0264(8) 0.0010(6) 0.0057(6) 0.0016(6)
C3 0.0242(8) 0.0237(8) 0.0387(10) 0.0015(7) 0.0099(7) 0.0042(6)
C4 0.0199(8) 0.0306(9) 0.0403(10) 0.0075(8) 0.0021(7) 0.0031(7)
C5 0.0266(9) 0.0341(9) 0.0301(9) 0.0019(7) -0.0029(7) -0.0009(7)
C6 0.0256(8) 0.0254(8) 0.0260(8) -0.0022(7) 0.0026(6) 0.0015(6)
C7 0.0210(7) 0.0205(7) 0.0229(8) 0.0018(6) 0.0034(6) -0.0003(6)
C8 0.0356(10) 0.0239(8) 0.0285(9) -0.0004(7) 0.0100(7) 0.0021(7)
C9 0.0345(10) 0.0352(10) 0.0314(9) 0.0032(8) 0.0121(8) -0.0017(8)
C10 0.0379(10) 0.0304(9) 0.0427(11) 0.0092(8) 0.0108(8) -0.0087(8)
C11 0.0415(11) 0.0198(8) 0.0508(12) 0.0035(8) 0.0136(9) -0.0018(7)
C12 0.0268(9) 0.0210(8) 0.0378(10) 0.0000(7) 0.0089(7) 0.0009(6)
C13 0.0216(8) 0.0201(7) 0.0205(7) -0.0033(6) 0.0040(6) 0.0010(6)
C14 0.0238(8) 0.0223(8) 0.0329(9) 0.0010(7) 0.0033(7) 0.0020(6)
C15 0.0305(9) 0.0211(8) 0.0499(11) -0.0060(8) 0.0089(8) -0.0012(7)
C16 0.0356(10) 0.0393(11) 0.0407(11) -0.0193(9) 0.0041(8) -0.0091(8)
C17 0.0417(11) 0.0536(13) 0.0231(9) -0.0048(8) -0.0034(8) -0.0090(9)
C18 0.0344(9) 0.0315(9) 0.0228(8) 0.0020(7) 0.0018(7) -0.0040(7)
C19 0.0283(8) 0.0186(7) 0.0169(7) -0.0023(6) 0.0015(6) -0.0004(6)
C20 0.0317(9) 0.0284(9) 0.0256(8) -0.0013(7) 0.0019(7) 0.0055(7)
C21 0.0481(11) 0.0315(9) 0.0263(9) 0.0040(7) -0.0008(8) 0.0106(8)
C22 0.0561(12) 0.0297(9) 0.0221(8) 0.0042(7) 0.0026(8) -0.0047(8)
C23 0.0378(10) 0.0404(11) 0.0249(9) 0.0020(8) 0.0064(7) -0.0106(8)
C24 0.0266(9) 0.0322(9) 0.0230(8) 0.0023(7) 0.0014(6) -0.0031(7)
C25 0.0231(8) 0.0182(7) 0.0184(7) -0.0017(6) 0.0026(6) 0.0011(6)
C26 0.0225(8) 0.0281(9) 0.0263(8) -0.0059(7) 0.0021(6) 0.0017(6)
C27 0.0303(9) 0.0307(9) 0.0308(9) -0.0076(7) 0.0057(7) 0.0086(7)
C28 0.0412(10) 0.0217(8) 0.0288(9) -0.0072(7) 0.0045(7) 0.0023(7)
C29 0.0318(9) 0.0243(8) 0.0324(9) -0.0078(7) 0.0006(7) -0.0040(7)
C30 0.0243(8) 0.0234(8) 0.0268(8) -0.0039(7) 0.0026(6) 0.0012(6)
C31 0.0194(7) 0.0221(8) 0.0184(7) -0.0020(6) 0.0036(6) 0.0007(6)
C32 0.0249(8) 0.0239(8) 0.0227(8) -0.0023(6) 0.0053(6) -0.0020(6)
C33 0.0291(9) 0.0368(10) 0.0259(9) -0.0094(7) 0.0034(7) -0.0081(7)
C34 0.0285(9) 0.0498(11) 0.0229(9) -0.0057(8) -0.0036(7) 0.0020(8)
C35 0.0400(10) 0.0375(10) 0.0230(9) 0.0030(7) -0.0011(7) 0.0083(8)
C36 0.0326(9) 0.0230(8) 0.0216(8) 0.0002(6) 0.0033(7) 0.0010(7)
N1S 0.0577(15) 0.104(2) 0.096(2) 0.0598(18) 0.0169(14) 0.0291(15)
C1S 0.0341(12) 0.111(3) 0.0454(14) 0.0292(16) 0.0059(10) 0.0230(15)
C2S 0.0375(13) 0.109(3) 0.0785(19) -0.0405(18) 0.0025(13) -0.0114(14)
 
_geom_special_details
;
 All esds (except the esd in the dihedral angle between two l.s. planes)
 are estimated using the full covariance matrix.  The cell esds are taken
 into account individually in the estimation of esds in distances, angles
 and torsion angles; correlations between esds in cell parameters are only
 used when they are defined by crystal symmetry.  An approximate (isotropic)
 treatment of cell esds is used for estimating esds involving l.s. planes.
;
 
loop_
 _geom_bond_atom_site_label_1
 _geom_bond_atom_site_label_2
 _geom_bond_distance
 _geom_bond_site_symmetry_2
 _geom_bond_publ_flag
S1 N9 1.653(5) . ?
S1 N2 1.653(5) . ?
S1 N8 1.663(5) . ?
S3 N4 1.587(6) . ?
S3 N2 1.613(5) . ?
S5 N9 1.650(4) . ?
S5 N6 1.683(5) . ?
S5 N4 1.684(6) . ?
S7 N6 1.593(4) . ?
S7 N8 1.612(4) . ?
S1A N9A 1.601(7) . ?
S1A N2A 1.614(11) . ?
S1A N8A 1.667(10) . ?
S3A N4A 1.591(14) . ?
S3A N2A 1.632(13) . ?
S7A N6A 1.591(18) . ?
S7A N8A 1.590(10) . ?
S5A N9A 1.610(7) . ?
S5A N4A 1.649(13) . ?
S5A N6A 1.667(19) . ?
P1 N1 1.5819(13) . ?
P1 C13 1.7904(16) . ?
P1 C1 1.7962(16) . ?
P1 C7 1.8050(16) . ?
P2 N1 1.5811(14) . ?
P2 C31 1.7928(16) . ?
P2 C25 1.7980(15) . ?
P2 C19 1.8007(16) . ?
C1 C6 1.396(2) . ?
C1 C2 1.401(2) . ?
C2 C3 1.384(2) . ?
C2 H2 0.9500 . ?
C3 C4 1.388(3) . ?
C3 H3 0.9500 . ?
C4 C5 1.386(3) . ?
C4 H4 0.9500 . ?
C5 C6 1.384(2) . ?
C5 H5 0.9500 . ?
C6 H6 0.9500 . ?
C7 C12 1.389(2) . ?
C7 C8 1.396(2) . ?
C8 C9 1.386(2) . ?
C8 H8 0.9500 . ?
C9 C10 1.385(3) . ?
C9 H9 0.9500 . ?
C10 C11 1.384(3) . ?
C10 H10 0.9500 . ?
C11 C12 1.389(2) . ?
C11 H11 0.9500 . ?
C12 H12 0.9500 . ?
C13 C18 1.396(2) . ?
C13 C14 1.398(2) . ?
C14 C15 1.379(2) . ?
C14 H14 0.9500 . ?
C15 C16 1.383(3) . ?
C15 H15 0.9500 . ?
C16 C17 1.381(3) . ?
C16 H16 0.9500 . ?
C17 C18 1.386(3) . ?
C17 H17 0.9500 . ?
C18 H18 0.9500 . ?
C19 C20 1.385(2) . ?
C19 C24 1.398(2) . ?
C20 C21 1.391(3) . ?
C20 H20 0.9500 . ?
C21 C22 1.384(3) . ?
C21 H21 0.9500 . ?
C22 C23 1.384(3) . ?
C22 H22 0.9500 . ?
C23 C24 1.383(2) . ?
C23 H23 0.9500 . ?
C24 H24 0.9500 . ?
C25 C30 1.391(2) . ?
C25 C26 1.394(2) . ?
C26 C27 1.387(2) . ?
C26 H26 0.9500 . ?
C27 C28 1.384(3) . ?
C27 H27 0.9500 . ?
C28 C29 1.382(3) . ?
C28 H28 0.9500 . ?
C29 C30 1.394(2) . ?
C29 H29 0.9500 . ?
C30 H30 0.9500 . ?
C31 C36 1.396(2) . ?
C31 C32 1.397(2) . ?
C32 C33 1.387(2) . ?
C32 H32 0.9500 . ?
C33 C34 1.386(3) . ?
C33 H33 0.9500 . ?
C34 C35 1.380(3) . ?
C34 H34 0.9500 . ?
C35 C36 1.384(2) . ?
C35 H35 0.9500 . ?
C36 H36 0.9500 . ?
N1S C1S 1.145(4) . ?
C1S C2S 1.450(5) . ?
C2S H2S1 0.9800 . ?
C2S H2S2 0.9800 . ?
C2S H2S3 0.9800 . ?
 
loop_
 _geom_angle_atom_site_label_1
 _geom_angle_atom_site_label_2
 _geom_angle_atom_site_label_3
 _geom_angle
 _geom_angle_site_symmetry_1
 _geom_angle_site_symmetry_3
 _geom_angle_publ_flag
N9 S1 N2 108.6(3) . . ?
N9 S1 N8 110.3(3) . . ?
N2 S1 N8 100.4(3) . . ?
N4 S3 N2 113.8(4) . . ?
N9 S5 N6 110.3(2) . . ?
N9 S5 N4 109.6(3) . . ?
N6 S5 N4 98.9(3) . . ?
N6 S7 N8 113.9(3) . . ?
S3 N2 S1 114.8(4) . . ?
S3 N4 S5 113.2(5) . . ?
S7 N6 S5 113.8(3) . . ?
S7 N8 S1 113.1(3) . . ?
S5 N9 S1 113.1(2) . . ?
N9A S1A N2A 109.9(6) . . ?
N9A S1A N8A 104.0(5) . . ?
N2A S1A N8A 105.4(6) . . ?
N4A S3A N2A 112.8(9) . . ?
N6A S7A N8A 102.6(12) . . ?
N9A S5A N4A 108.6(9) . . ?
N9A S5A N6A 101.7(10) . . ?
N4A S5A N6A 111.5(14) . . ?
S1A N2A S3A 114.1(8) . . ?
S3A N4A S5A 113.1(11) . . ?
S7A N6A S5A 110.4(14) . . ?
S7A N8A S1A 113.1(8) . . ?
S1A N9A S5A 115.6(5) . . ?
N1 P1 C13 116.01(7) . . ?
N1 P1 C1 108.26(7) . . ?
C13 P1 C1 108.34(7) . . ?
N1 P1 C7 110.44(7) . . ?
C13 P1 C7 107.22(7) . . ?
C1 P1 C7 106.12(7) . . ?
N1 P2 C31 115.02(7) . . ?
N1 P2 C25 107.44(7) . . ?
C31 P2 C25 108.48(7) . . ?
N1 P2 C19 111.55(8) . . ?
C31 P2 C19 107.68(7) . . ?
C25 P2 C19 106.30(7) . . ?
P2 N1 P1 138.50(9) . . ?
C6 C1 C2 119.86(15) . . ?
C6 C1 P1 119.03(12) . . ?
C2 C1 P1 121.02(12) . . ?
C3 C2 C1 119.62(16) . . ?
C3 C2 H2 120.2 . . ?
C1 C2 H2 120.2 . . ?
C2 C3 C4 120.31(16) . . ?
C2 C3 H3 119.8 . . ?
C4 C3 H3 119.8 . . ?
C5 C4 C3 120.11(16) . . ?
C5 C4 H4 119.9 . . ?
C3 C4 H4 119.9 . . ?
C6 C5 C4 120.24(17) . . ?
C6 C5 H5 119.9 . . ?
C4 C5 H5 119.9 . . ?
C5 C6 C1 119.86(16) . . ?
C5 C6 H6 120.1 . . ?
C1 C6 H6 120.1 . . ?
C12 C7 C8 119.59(15) . . ?
C12 C7 P1 120.74(12) . . ?
C8 C7 P1 119.62(12) . . ?
C9 C8 C7 120.29(16) . . ?
C9 C8 H8 119.9 . . ?
C7 C8 H8 119.9 . . ?
C10 C9 C8 119.83(17) . . ?
C10 C9 H9 120.1 . . ?
C8 C9 H9 120.1 . . ?
C11 C10 C9 120.07(17) . . ?
C11 C10 H10 120.0 . . ?
C9 C10 H10 120.0 . . ?
C10 C11 C12 120.46(17) . . ?
C10 C11 H11 119.8 . . ?
C12 C11 H11 119.8 . . ?
C11 C12 C7 119.76(16) . . ?
C11 C12 H12 120.1 . . ?
C7 C12 H12 120.1 . . ?
C18 C13 C14 119.48(15) . . ?
C18 C13 P1 121.27(13) . . ?
C14 C13 P1 119.10(12) . . ?
C15 C14 C13 120.07(17) . . ?
C15 C14 H14 120.0 . . ?
C13 C14 H14 120.0 . . ?
C14 C15 C16 120.22(17) . . ?
C14 C15 H15 119.9 . . ?
C16 C15 H15 119.9 . . ?
C17 C16 C15 120.12(17) . . ?
C17 C16 H16 119.9 . . ?
C15 C16 H16 119.9 . . ?
C16 C17 C18 120.43(18) . . ?
C16 C17 H17 119.8 . . ?
C18 C17 H17 119.8 . . ?
C17 C18 C13 119.67(17) . . ?
C17 C18 H18 120.2 . . ?
C13 C18 H18 120.2 . . ?
C20 C19 C24 119.75(15) . . ?
C20 C19 P2 119.76(13) . . ?
C24 C19 P2 120.39(12) . . ?
C19 C20 C21 119.96(17) . . ?
C19 C20 H20 120.0 . . ?
C21 C20 H20 120.0 . . ?
C22 C21 C20 120.07(18) . . ?
C22 C21 H21 120.0 . . ?
C20 C21 H21 120.0 . . ?
C21 C22 C23 120.12(17) . . ?
C21 C22 H22 119.9 . . ?
C23 C22 H22 119.9 . . ?
C24 C23 C22 120.15(18) . . ?
C24 C23 H23 119.9 . . ?
C22 C23 H23 119.9 . . ?
C23 C24 C19 119.93(17) . . ?
C23 C24 H24 120.0 . . ?
C19 C24 H24 120.0 . . ?
C30 C25 C26 119.90(14) . . ?
C30 C25 P2 118.75(12) . . ?
C26 C25 P2 121.20(12) . . ?
C27 C26 C25 119.83(16) . . ?
C27 C26 H26 120.1 . . ?
C25 C26 H26 120.1 . . ?
C28 C27 C26 120.09(16) . . ?
C28 C27 H27 120.0 . . ?
C26 C27 H27 120.0 . . ?
C29 C28 C27 120.44(16) . . ?
C29 C28 H28 119.8 . . ?
C27 C28 H28 119.8 . . ?
C28 C29 C30 119.89(16) . . ?
C28 C29 H29 120.1 . . ?
C30 C29 H29 120.1 . . ?
C25 C30 C29 119.82(15) . . ?
C25 C30 H30 120.1 . . ?
C29 C30 H30 120.1 . . ?
C36 C31 C32 119.73(15) . . ?
C36 C31 P2 119.02(12) . . ?
C32 C31 P2 121.01(12) . . ?
C33 C32 C31 119.55(16) . . ?
C33 C32 H32 120.2 . . ?
C31 C32 H32 120.2 . . ?
C34 C33 C32 120.23(17) . . ?
C34 C33 H33 119.9 . . ?
C32 C33 H33 119.9 . . ?
C35 C34 C33 120.41(16) . . ?
C35 C34 H34 119.8 . . ?
C33 C34 H34 119.8 . . ?
C34 C35 C36 120.01(17) . . ?
C34 C35 H35 120.0 . . ?
C36 C35 H35 120.0 . . ?
C35 C36 C31 120.06(16) . . ?
C35 C36 H36 120.0 . . ?
C31 C36 H36 120.0 . . ?
N1S C1S C2S 178.5(3) . . ?
C1S C2S H2S1 109.5 . . ?
C1S C2S H2S2 109.5 . . ?
H2S1 C2S H2S2 109.5 . . ?
C1S C2S H2S3 109.5 . . ?
H2S1 C2S H2S3 109.5 . . ?
H2S2 C2S H2S3 109.5 . . ?
 
loop_
 _geom_torsion_atom_site_label_1
 _geom_torsion_atom_site_label_2
 _geom_torsion_atom_site_label_3
 _geom_torsion_atom_site_label_4
 _geom_torsion
 _geom_torsion_site_symmetry_1
 _geom_torsion_site_symmetry_2
 _geom_torsion_site_symmetry_3
 _geom_torsion_site_symmetry_4
 _geom_torsion_publ_flag
N4 S3 N2 S1 50.9(5) . . . . ?
N9 S1 N2 S3 -51.9(4) . . . . ?
N8 S1 N2 S3 63.8(5) . . . . ?
N2 S3 N4 S5 -49.8(6) . . . . ?
N9 S5 N4 S3 51.8(5) . . . . ?
N6 S5 N4 S3 -63.6(5) . . . . ?
N8 S7 N6 S5 50.7(4) . . . . ?
N9 S5 N6 S7 -50.2(4) . . . . ?
N4 S5 N6 S7 64.6(4) . . . . ?
N6 S7 N8 S1 -52.0(4) . . . . ?
N9 S1 N8 S7 52.5(4) . . . . ?
N2 S1 N8 S7 -61.9(4) . . . . ?
N6 S5 N9 S1 52.3(3) . . . . ?
N4 S5 N9 S1 -55.6(4) . . . . ?
N2 S1 N9 S5 55.3(3) . . . . ?
N8 S1 N9 S5 -53.9(3) . . . . ?
N9A S1A N2A S3A -49.2(9) . . . . ?
N8A S1A N2A S3A 62.3(9) . . . . ?
N4A S3A N2A S1A 49.5(12) . . . . ?
N2A S3A N4A S5A -51.0(15) . . . . ?
N9A S5A N4A S3A 52.9(14) . . . . ?
N6A S5A N4A S3A -58.3(16) . . . . ?
N8A S7A N6A S5A 69.9(19) . . . . ?
N9A S5A N6A S7A -67.1(19) . . . . ?
N4A S5A N6A S7A 48(2) . . . . ?
N6A S7A N8A S1A -65.5(13) . . . . ?
N9A S1A N8A S7A 58.8(8) . . . . ?
N2A S1A N8A S7A -56.8(9) . . . . ?
N2A S1A N9A S5A 54.3(8) . . . . ?
N8A S1A N9A S5A -58.1(7) . . . . ?
N4A S5A N9A S1A -55.6(9) . . . . ?
N6A S5A N9A S1A 62.0(11) . . . . ?
C31 P2 N1 P1 -22.30(17) . . . . ?
C25 P2 N1 P1 -143.17(13) . . . . ?
C19 P2 N1 P1 100.70(14) . . . . ?
C13 P1 N1 P2 -13.44(17) . . . . ?
C1 P1 N1 P2 -135.41(13) . . . . ?
C7 P1 N1 P2 108.80(14) . . . . ?
N1 P1 C1 C6 -25.48(15) . . . . ?
C13 P1 C1 C6 -152.05(13) . . . . ?
C7 P1 C1 C6 93.08(14) . . . . ?
N1 P1 C1 C2 158.00(13) . . . . ?
C13 P1 C1 C2 31.43(15) . . . . ?
C7 P1 C1 C2 -83.43(14) . . . . ?
C6 C1 C2 C3 0.5(2) . . . . ?
P1 C1 C2 C3 176.99(13) . . . . ?
C1 C2 C3 C4 -0.7(3) . . . . ?
C2 C3 C4 C5 0.5(3) . . . . ?
C3 C4 C5 C6 -0.2(3) . . . . ?
C4 C5 C6 C1 0.0(3) . . . . ?
C2 C1 C6 C5 -0.2(2) . . . . ?
P1 C1 C6 C5 -176.74(13) . . . . ?
N1 P1 C7 C12 -4.90(16) . . . . ?
C13 P1 C7 C12 122.36(14) . . . . ?
C1 P1 C7 C12 -122.01(14) . . . . ?
N1 P1 C7 C8 172.56(13) . . . . ?
C13 P1 C7 C8 -60.17(15) . . . . ?
C1 P1 C7 C8 55.45(15) . . . . ?
C12 C7 C8 C9 0.2(3) . . . . ?
P1 C7 C8 C9 -177.34(14) . . . . ?
C7 C8 C9 C10 0.1(3) . . . . ?
C8 C9 C10 C11 -0.2(3) . . . . ?
C9 C10 C11 C12 0.2(3) . . . . ?
C10 C11 C12 C7 0.1(3) . . . . ?
C8 C7 C12 C11 -0.2(3) . . . . ?
P1 C7 C12 C11 177.23(15) . . . . ?
N1 P1 C13 C18 100.79(14) . . . . ?
C1 P1 C13 C18 -137.27(14) . . . . ?
C7 P1 C13 C18 -23.13(16) . . . . ?
N1 P1 C13 C14 -74.89(14) . . . . ?
C1 P1 C13 C14 47.05(14) . . . . ?
C7 P1 C13 C14 161.19(12) . . . . ?
C18 C13 C14 C15 0.5(2) . . . . ?
P1 C13 C14 C15 176.28(13) . . . . ?
C13 C14 C15 C16 -0.8(3) . . . . ?
C14 C15 C16 C17 0.3(3) . . . . ?
C15 C16 C17 C18 0.3(3) . . . . ?
C16 C17 C18 C13 -0.5(3) . . . . ?
C14 C13 C18 C17 0.1(3) . . . . ?
P1 C13 C18 C17 -175.55(15) . . . . ?
N1 P2 C19 C20 12.26(16) . . . . ?
C31 P2 C19 C20 139.36(13) . . . . ?
C25 P2 C19 C20 -104.55(14) . . . . ?
N1 P2 C19 C24 -171.32(13) . . . . ?
C31 P2 C19 C24 -44.23(15) . . . . ?
C25 P2 C19 C24 71.87(14) . . . . ?
C24 C19 C20 C21 0.8(3) . . . . ?
P2 C19 C20 C21 177.23(13) . . . . ?
C19 C20 C21 C22 0.5(3) . . . . ?
C20 C21 C22 C23 -1.1(3) . . . . ?
C21 C22 C23 C24 0.5(3) . . . . ?
C22 C23 C24 C19 0.8(3) . . . . ?
C20 C19 C24 C23 -1.4(3) . . . . ?
P2 C19 C24 C23 -177.83(14) . . . . ?
N1 P2 C25 C30 -20.32(15) . . . . ?
C31 P2 C25 C30 -145.24(13) . . . . ?
C19 P2 C25 C30 99.21(14) . . . . ?
N1 P2 C25 C26 163.96(13) . . . . ?
C31 P2 C25 C26 39.05(15) . . . . ?
C19 P2 C25 C26 -76.51(15) . . . . ?
C30 C25 C26 C27 1.6(2) . . . . ?
P2 C25 C26 C27 177.28(13) . . . . ?
C25 C26 C27 C28 -1.6(3) . . . . ?
C26 C27 C28 C29 0.2(3) . . . . ?
C27 C28 C29 C30 1.2(3) . . . . ?
C26 C25 C30 C29 -0.3(2) . . . . ?
P2 C25 C30 C29 -176.02(13) . . . . ?
C28 C29 C30 C25 -1.2(3) . . . . ?
N1 P2 C31 C36 -80.09(14) . . . . ?
C25 P2 C31 C36 40.22(15) . . . . ?
C19 P2 C31 C36 154.87(13) . . . . ?
N1 P2 C31 C32 94.24(14) . . . . ?
C25 P2 C31 C32 -145.45(13) . . . . ?
C19 P2 C31 C32 -30.80(15) . . . . ?
C36 C31 C32 C33 -0.5(2) . . . . ?
P2 C31 C32 C33 -174.76(13) . . . . ?
C31 C32 C33 C34 -0.5(3) . . . . ?
C32 C33 C34 C35 0.7(3) . . . . ?
C33 C34 C35 C36 0.1(3) . . . . ?
C34 C35 C36 C31 -1.0(3) . . . . ?
C32 C31 C36 C35 1.2(2) . . . . ?
P2 C31 C36 C35 175.65(13) . . . . ?
 
_refine_diff_density_max    0.584
_refine_diff_density_min   -0.281
_refine_diff_density_rms    0.052


_shelxl_version_number 2013-3

_iucr_refine_instructions_details
;
TITL 140K_ThreeSite (RB08012) in P2(1)/c
CELL 0.71073  10.9331   17.8025   18.9084   90.0000   94.9623   90.0000
ZERR    4.00  0.0005    0.0008    0.0009    0.0000    0.0005    0.0000
LATT 1
SYMM -X, 0.5+Y, 0.5-Z
SFAC C  H  N  P  S
UNIT 152  132  28  8  16
OMIT     2   2   0
OMIT     3   0   0
OMIT     3   3   4
OMIT     3   7   3
OMIT    -5   3   4
OMIT    -5   2   5
OMIT    -2   1   8
OMIT   -1   5   7
OMIT    -4   1   6
OMIT    -1   3   4
OMIT    -2   4   3
OMIT     3   5   3
OMIT     1   1   7
OMIT     1   1   1
L.S. 12
ACTA 55
BOND $H
CONF
FMAP 2
PLAN 10
SIZE  0.406  0.198  0.166
DFIX  1.612 S3A N4A S3A N2A S7A N6A  S7A N8A
DFIX  1.644 N9A S1A N9A S5A
DFIX  1.671 S1A N2A S1A N8A S5A N4A S5A N6A
ISOR  S1A S3A S5A S7A N2A N3A N4A N5A
REM EADP N6A N8A
TEMP -133.5
REM   Occupancy refines to 0.68048; set to 70:30; tweaked for 3rd site
WGHT    0.049900    1.827100
FVAR       0.12099
MOLE 1
PART 1
S1    5    0.015147    0.875740    0.152791    10.70000    0.03658    0.04201 =
         0.03748   -0.00885    0.00316   -0.01036
S3    5    0.179479    0.966090    0.231642    10.70000    0.03148    0.05428 =
         0.03780   -0.02467    0.00699   -0.00455
S5    5    0.155463    0.978861    0.087134    10.70000    0.03516    0.03398 =
         0.05083    0.01244    0.00698    0.00944
S7    5    0.262632    0.854565    0.152157    10.70000    0.04144    0.02797 =
         0.02809   -0.00426   -0.00145    0.00996
N2    3    0.052158    0.919926    0.228515    10.70000    0.03919    0.07657 =
         0.04388   -0.02568    0.02050   -0.01201
N4    3    0.189784    1.020832    0.166178    10.73000    0.04111    0.03027 =
         0.06614   -0.01022    0.01026   -0.00193
N6    3    0.269745    0.915238    0.090727    10.73000    0.04212    0.04395 =
         0.03026    0.00348    0.00990    0.01296
N8    3    0.130333    0.814734    0.152882    10.73000    0.05058    0.02810 =
         0.04971   -0.00397   -0.00337   -0.00514
N9    3    0.021366    0.936302    0.086957    10.73000    0.03007    0.02095 =
         0.02572   -0.00205   -0.00129    0.00239
PART 2
S1A   5    0.229217    0.849858    0.165637    10.30000    0.06773    0.04179 =
         0.02482    0.00210    0.00072    0.03190
S3A   5    0.147766    0.963841    0.077702    10.30000    0.06797    0.05252 =
         0.02982    0.02237    0.02203    0.02788
S7A   5   -0.011584    0.889741    0.156956    10.30000    0.03915    0.04857 =
         0.03406    0.00118    0.00150   -0.01434
S5A   5    0.157153    0.982358    0.219981    10.30000    0.03485    0.03576 =
         0.04652   -0.02016    0.00737   -0.00193
N2A   3    0.234165    0.889327    0.089119    10.30000    0.05903    0.05084 =
         0.05049   -0.00189    0.02047    0.01881
N4A   3    0.167335    1.021760    0.141758    10.30000    0.09369    0.02582 =
         0.04469    0.00031    0.03010    0.00163
N6A   3    0.021213    0.941083    0.224795    10.15000    0.04573    0.06746 =
         0.06975   -0.03262    0.03451   -0.00137
N8A   3    0.083899    0.822627    0.168847    10.30000    0.06644    0.03158 =
         0.04223    0.00771   -0.00910   -0.00314
N9A   3    0.248963    0.911535    0.227198    10.33000    0.04374    0.05628 =
         0.04552   -0.00980   -0.01636    0.01139
PART 0
MOLE 2
P1    4    0.572624    0.247665    0.079946    11.00000    0.01966    0.01637 =
         0.01861   -0.00089    0.00332    0.00126
P2    4    0.371614    0.290960    0.166857    11.00000    0.01830    0.01706 =
         0.01740   -0.00210    0.00217    0.00047
N1    3    0.506100    0.283471    0.142909    11.00000    0.02058    0.02419 =
         0.02309   -0.00520    0.00360    0.00112
C1    1    0.707934    0.199865    0.117094    11.00000    0.02012    0.01992 =
         0.02258    0.00196    0.00510    0.00135
C2    1    0.762018    0.142713    0.079533    11.00000    0.02454    0.02193 =
         0.02642    0.00100    0.00569    0.00158
AFIX  43
H2    2    0.725162    0.126922    0.034650    11.00000   -1.20000
AFIX   0
C3    1    0.869450    0.109383    0.108182    11.00000    0.02420    0.02373 =
         0.03865    0.00154    0.00992    0.00418
AFIX  43
H3    2    0.905919    0.070242    0.083081    11.00000   -1.20000
AFIX   0
C4    1    0.924171    0.132868    0.173416    11.00000    0.01987    0.03063 =
         0.04034    0.00753    0.00208    0.00308
AFIX  43
H4    2    0.998262    0.110051    0.192652    11.00000   -1.20000
AFIX   0
C5    1    0.870882    0.189570    0.210549    11.00000    0.02659    0.03414 =
         0.03014    0.00186   -0.00289   -0.00087
AFIX  43
H5    2    0.908477    0.205412    0.255240    11.00000   -1.20000
AFIX   0
C6    1    0.763145    0.223165    0.182751    11.00000    0.02564    0.02537 =
         0.02602   -0.00221    0.00261    0.00148
AFIX  43
H6    2    0.726826    0.262011    0.208301    11.00000   -1.20000
AFIX   0
C7    1    0.625222    0.320284    0.023250    11.00000    0.02098    0.02046 =
         0.02295    0.00184    0.00343   -0.00034
C8    1    0.698873    0.301236   -0.030794    11.00000    0.03561    0.02389 =
         0.02850   -0.00043    0.00996    0.00209
AFIX  43
H8    2    0.718033    0.250044   -0.038746    11.00000   -1.20000
AFIX   0
C9    1    0.744146    0.356687   -0.072887    11.00000    0.03451    0.03518 =
         0.03143    0.00318    0.01208   -0.00171
AFIX  43
H9    2    0.794133    0.343536   -0.109653    11.00000   -1.20000
AFIX   0
C10   1    0.716316    0.431328   -0.061205    11.00000    0.03788    0.03036 =
         0.04272    0.00919    0.01076   -0.00865
AFIX  43
H10   2    0.747512    0.469441   -0.089872    11.00000   -1.20000
AFIX   0
C11   1    0.643121    0.450432   -0.007824    11.00000    0.04147    0.01978 =
         0.05081    0.00351    0.01360   -0.00176
AFIX  43
H11   2    0.624101    0.501687   -0.000089    11.00000   -1.20000
AFIX   0
C12   1    0.597277    0.395212    0.034516    11.00000    0.02684    0.02101 =
         0.03780   -0.00001    0.00892    0.00086
AFIX  43
H12   2    0.546983    0.408630    0.071056    11.00000   -1.20000
AFIX   0
C13   1    0.483324    0.183093    0.024255    11.00000    0.02164    0.02006 =
         0.02054   -0.00330    0.00400    0.00095
C14   1    0.461777    0.110982    0.049730    11.00000    0.02382    0.02230 =
         0.03285    0.00100    0.00325    0.00196
AFIX  43
H14   2    0.498378    0.095851    0.094883    11.00000   -1.20000
AFIX   0
C15   1    0.387426    0.061788    0.009363    11.00000    0.03051    0.02112 =
         0.04993   -0.00602    0.00886   -0.00124
AFIX  43
H15   2    0.373740    0.012623    0.026551    11.00000   -1.20000
AFIX   0
C16   1    0.332749    0.083800   -0.056036    11.00000    0.03558    0.03930 =
         0.04071   -0.01930    0.00415   -0.00910
AFIX  43
H16   2    0.281255    0.049832   -0.083543    11.00000   -1.20000
AFIX   0
C17   1    0.352857    0.155058   -0.081431    11.00000    0.04172    0.05363 =
         0.02313   -0.00483   -0.00338   -0.00903
AFIX  43
H17   2    0.314756    0.169981   -0.126292    11.00000   -1.20000
AFIX   0
C18   1    0.428255    0.204949   -0.041906    11.00000    0.03444    0.03146 =
         0.02275    0.00196    0.00176   -0.00402
AFIX  43
H18   2    0.442396    0.253782   -0.059747    11.00000   -1.20000
AFIX   0
C19   1    0.344003    0.224075    0.235126    11.00000    0.02829    0.01860 =
         0.01694   -0.00233    0.00154   -0.00040
C20   1    0.441475    0.184831    0.269131    11.00000    0.03173    0.02837 =
         0.02558   -0.00133    0.00191    0.00547
AFIX  43
H20   2    0.522040    0.191592    0.254996    11.00000   -1.20000
AFIX   0
C21   1    0.421324    0.135529    0.323972    11.00000    0.04811    0.03145 =
         0.02626    0.00398   -0.00084    0.01059
AFIX  43
H21   2    0.488260    0.108895    0.347536    11.00000   -1.20000
AFIX   0
C22   1    0.303858    0.125221    0.344262    11.00000    0.05608    0.02968 =
         0.02208    0.00420    0.00259   -0.00473
AFIX  43
H22   2    0.290072    0.090850    0.381176    11.00000   -1.20000
AFIX   0
C23   1    0.206424    0.164898    0.310869    11.00000    0.03779    0.04042 =
         0.02486    0.00195    0.00639   -0.01057
AFIX  43
H23   2    0.125998    0.157984    0.325164    11.00000   -1.20000
AFIX   0
C24   1    0.225883    0.214577    0.256752    11.00000    0.02664    0.03217 =
         0.02304    0.00225    0.00136   -0.00307
AFIX  43
H24   2    0.159069    0.242222    0.234291    11.00000   -1.20000
AFIX   0
C25   1    0.359121    0.382409    0.205944    11.00000    0.02307    0.01821 =
         0.01844   -0.00169    0.00257    0.00107
C26   1    0.245008    0.413495    0.216343    11.00000    0.02247    0.02805 =
         0.02627   -0.00587    0.00214    0.00169
AFIX  43
H26   2    0.171859    0.387290    0.200853    11.00000   -1.20000
AFIX   0
C27   1    0.238565    0.482762    0.249354    11.00000    0.03030    0.03074 =
         0.03077   -0.00757    0.00569    0.00858
AFIX  43
H27   2    0.160895    0.504616    0.255424    11.00000   -1.20000
AFIX   0
C28   1    0.345121    0.520098    0.273470    11.00000    0.04117    0.02166 =
         0.02883   -0.00717    0.00450    0.00226
AFIX  43
H28   2    0.340233    0.567480    0.296164    11.00000   -1.20000
AFIX   0
C29   1    0.458581    0.488920    0.264760    11.00000    0.03175    0.02435 =
         0.03241   -0.00785    0.00059   -0.00400
AFIX  43
H29   2    0.531387    0.514367    0.282233    11.00000   -1.20000
AFIX   0
C30   1    0.466036    0.420078    0.230298    11.00000    0.02432    0.02336 =
         0.02677   -0.00388    0.00263    0.00120
AFIX  43
H30   2    0.543920    0.398938    0.223458    11.00000   -1.20000
AFIX   0
C31   1    0.251084    0.280826    0.096970    11.00000    0.01941    0.02210 =
         0.01840   -0.00198    0.00364    0.00075
C32   1    0.194745    0.211376    0.082683    11.00000    0.02495    0.02390 =
         0.02270   -0.00226    0.00532   -0.00199
AFIX  43
H32   2    0.215114    0.169467    0.112505    11.00000   -1.20000
AFIX   0
C33   1    0.108867    0.204036    0.024655    11.00000    0.02909    0.03678 =
         0.02589   -0.00943    0.00343   -0.00813
AFIX  43
H33   2    0.070772    0.156841    0.014486    11.00000   -1.20000
AFIX   0
C34   1    0.078460    0.265304   -0.018527    11.00000    0.02855    0.04980 =
         0.02291   -0.00574   -0.00361    0.00205
AFIX  43
H34   2    0.018899    0.260028   -0.057872    11.00000   -1.20000
AFIX   0
C35   1    0.134159    0.333941   -0.004735    11.00000    0.04000    0.03754 =
         0.02303    0.00299   -0.00111    0.00829
AFIX  43
H35   2    0.112831    0.375744   -0.034512    11.00000   -1.20000
AFIX   0
C36   1    0.221104    0.341885    0.052482    11.00000    0.03263    0.02299 =
         0.02156    0.00022    0.00335    0.00099
AFIX  43
H36   2    0.260409    0.388932    0.061485    11.00000   -1.20000
AFIX   0
MOLE 3
N1S   3    0.993178    0.520739    0.109668    11.00000    0.05773    0.10441 =
         0.09648    0.05982    0.01689    0.02914
C1S   1    0.958897    0.459918    0.108638    11.00000    0.03414    0.11137 =
         0.04540    0.02924    0.00592    0.02303
C2S   1    0.914971    0.383117    0.109335    11.00000    0.03746    0.10886 =
         0.07854   -0.04046    0.00248   -0.01145
AFIX 137
H2S1  2    0.982392    0.349822    0.126676    11.00000   -1.50000
H2S2  2    0.884441    0.368214    0.061117    11.00000   -1.50000
H2S3  2    0.848383    0.379394    0.140684    11.00000   -1.50000
AFIX   0
HKLF 4
END
REM Highest difference peak  0.584,  deepest hole -0.281,  1-sigma level  0.052
Q1    1   0.0541  0.9535  0.0892  11.00000  0.05    0.58
Q2    1   0.0212  0.9283  0.1095  11.00000  0.05    0.58
Q3    1  -0.0175  0.9398  0.0769  11.00000  0.05    0.58
Q4    1   0.3629  0.3427  0.1852  11.00000  0.05    0.44
Q5    1   0.5183  0.2160  0.0489  11.00000  0.05    0.39
Q6    1   0.3498  0.2551  0.2024  11.00000  0.05    0.38
Q7    1   0.6050  0.2871  0.0477  11.00000  0.05    0.38
Q8    1   0.6440  0.2202  0.1033  11.00000  0.05    0.35
Q9    1   0.3123  0.2821  0.1287  11.00000  0.05    0.30
Q10   1   1.0200  0.5600  0.1318  11.00000  0.05    0.30
;
 
 
data_173K_ThreeSiteModel
# Shelxtl code:  rb08001
 
_audit_creation_method            SHELXL-2013
_chemical_name_systematic 
; 
 Triphenyl(P,P,P-triphenylphosphine imidato-kappaN)-phosphorus(1+) 
 1,3,5,7-tetrathia(1,5-SIV)-2,4,6,8,9-pentaazabicyclo[3.3.1]nona-1,4,6,7
 -tetraene(-1) acetonitrile solvate
; 
_chemical_name_common             
;
 Bis(triphenylphosphine)iminium tetrasulfurpentanitride
; 
_chemical_melting_point           ? 
_chemical_formula_moiety          
 'C36 H30 N P2, N5 S4, C2 H3 N'
_chemical_formula_sum 
 'C38 H33 N7 P2 S4' 
_chemical_formula_weight          777.89

loop_
 _atom_type_symbol
 _atom_type_description
 _atom_type_scat_dispersion_real
 _atom_type_scat_dispersion_imag
 _atom_type_scat_source
 'C'  'C'   0.0033   0.0016
 'International Tables Vol C Tables 4.2.6.8 and 6.1.1.4'
 'H'  'H'   0.0000   0.0000
 'International Tables Vol C Tables 4.2.6.8 and 6.1.1.4'
 'N'  'N'   0.0061   0.0033
 'International Tables Vol C Tables 4.2.6.8 and 6.1.1.4'
 'P'  'P'   0.1023   0.0942
 'International Tables Vol C Tables 4.2.6.8 and 6.1.1.4'
 'S'  'S'   0.1246   0.1234
 'International Tables Vol C Tables 4.2.6.8 and 6.1.1.4'
 
_space_group_crystal_system       monoclinic
_space_group_IT_number            14
_space_group_name_H-M_alt         'P 21/c'
_space_group_name_Hall            '-P 2ybc'
 
_shelx_space_group_comment
;
The symmetry employed for this shelxl refinement is uniquely defined
by the following loop, which should always be used as a source of
symmetry information in preference to the above space-group names.
They are only intended as comments.
;
 
loop_
 _space_group_symop_operation_xyz
 'x, y, z'
 '-x, y+1/2, -z+1/2'
 '-x, -y, -z'
 'x, -y-1/2, z-1/2'
 
_cell_length_a                    10.9878(6)
_cell_length_b                    17.8189(10)
_cell_length_c                    18.9099(11)
_cell_angle_alpha                 90
_cell_angle_beta                  94.8670(10)
_cell_angle_gamma                 90
_cell_volume                      3689.0(4)
_cell_formula_units_Z             4
_cell_measurement_temperature     172(2)
_cell_measurement_reflns_used    9009
_cell_measurement_theta_min        2.18
_cell_measurement_theta_max       27.70
_exptl_crystal_description       'Block'
_exptl_crystal_colour            'Yellow'            
_exptl_crystal_density_diffrn     1.401          
_exptl_crystal_F_000              1616
_exptl_crystal_size_max           0.350
_exptl_crystal_size_mid           0.224
_exptl_crystal_size_min           0.150
_exptl_absorpt_coefficient_mu     0.384
_shelx_estimated_absorpt_T_min    0.923
_shelx_estimated_absorpt_T_max    0.962
_exptl_absorpt_correction_type    multi-scan 
_exptl_absorpt_correction_T_min   0.3928  
_exptl_absorpt_correction_T_max   0.4309 
_exptl_absorpt_process_details   
; 
SADABS (Bruker, 2008)
;
_exptl_special_details           
; 
 A crystal coated in Paratone (TM) oil was mounted on the end of a thin glass
 capillary and cooled in the gas stream of the diffractometer Kryoflex device.
;

loop_
 _exptl_crystal_face_index_h
 _exptl_crystal_face_index_k
 _exptl_crystal_face_index_l
 _exptl_crystal_face_perp_dist
   -1.00   -2.00    0.00    0.1150
   -1.00   -2.00   -2.00    0.1430
    0.00   -1.00   -1.00    0.1290
    0.00    1.00   -1.00    0.1180
    0.00    1.00    0.00    0.0860
    0.00   -1.00    0.00    0.1020
   -1.00    0.00    0.00    0.0990
    2.00    0.00    1.00    0.0670
    0.00    1.00    2.00    0.1310
    1.00    0.00    0.00    0.0970
    0.00   -1.00    2.00    0.1400

 
_diffrn_ambient_temperature       172(2)
_diffrn_radiation_probe          x-ray
_diffrn_radiation_type           MoK\a
_diffrn_radiation_wavelength     0.71073
_diffrn_source                   'fine-focus sealed tube'
_diffrn_source_type              'Bruker D8'
_diffrn_radiation_monochromator  graphite
_diffrn_measurement_device_type  
;
 Bruker ApexII CCD area-detector diffractometer
;
_diffrn_measurement_method        '\f and \w scans' 
_diffrn_detector_area_resol_mean  66.06 
_diffrn_reflns_number             38803
_diffrn_reflns_av_unetI/netI      0.0144
_diffrn_reflns_av_R_equivalents   0.0198
_diffrn_reflns_limit_h_min        -13
_diffrn_reflns_limit_h_max        13
_diffrn_reflns_limit_k_min        -22
_diffrn_reflns_limit_k_max        22
_diffrn_reflns_limit_l_min        -23
_diffrn_reflns_limit_l_max        23
_diffrn_reflns_theta_min          1.860
_diffrn_reflns_theta_max          26.373
_diffrn_reflns_theta_full         27.500
_diffrn_measured_fraction_theta_max   0.997
_diffrn_measured_fraction_theta_full  0.887
_diffrn_reflns_Laue_measured_fraction_max    0.997
_diffrn_reflns_Laue_measured_fraction_full   0.887
_diffrn_reflns_point_group_measured_fraction_max   0.997
_diffrn_reflns_point_group_measured_fraction_full  0.887
_reflns_number_total              7522
_reflns_number_gt                 6619
_reflns_threshold_expression      'I > 2\s(I)'
_reflns_Friedel_coverage          0.000
_reflns_Friedel_fraction_max      .
_reflns_Friedel_fraction_full     .
 
_reflns_special_details
;
 Reflections were merged by SHELXL according to the crystal
 class for the calculation of statistics and refinement.
 
 _reflns_Friedel_fraction is defined as the number of unique
 Friedel pairs measured divided by the number that would be
 possible theoretically, ignoring centric projections and
 systematic absences.
;
 
_computing_data_collection       'APEX2 (Bruker, 2008)'
_computing_cell_refinement       'SAINT-Plus (Bruker, 2008)'
_computing_data_reduction        'SAINT-Plus'
_computing_structure_solution    'SHELXS (Sheldrick, 2008)'
# if use Dual Space, write: 'SHELXD (Sheldrick, 2008)'
_computing_structure_refinement  'SHELXL-2013 (Sheldrick, 2008)'
_computing_molecular_graphics    'Mercury (Macrae <i>et al.</i>, 2008)'
_computing_publication_material  'publCIF (Westrip, 2010)'
# Bruker (2008). APEX2, SAINT-Plus and SADABS. Bruker AXS Inc., Madison
# Wisconsin, USA.
# Sheldrick, G. M. (2008). Acta Cryst. A64, 112-122.
# Sheldrick, G. M. (2002). TWINABS, University of Goettingen.
# Macrae, C. F., Bruno, I. J., Chisholm, J. A., Edgington, P. R., McCabe, P.,
# Pidcock, E., Rodriguez-Monge, L., Taylor, R., van de Streek, J. & Wood,
# P. A. (2008). J. Appl. Cryst. 41, 466-470.
# Westrip, S. P. (2010). J. Appl. Cryst. 43, 920-925.
 
_refine_special_details
;
 Positional disorder was encountered for the S4N5- anion. A difference map
 clearly showed the presence of a second component with the capping N9 atom
 rotated into the -ve Z position along the molecular 2-fold axis. The
 occupancies refined to 0.65 and the disorder was first fixed at 60:40 and
 checked by sequential isotropic refinement. This indicated the presence of
 a third positional component, which was fixed by raising the N9 and lowering
 the N6A occupancy. Upon anisotropic refinement, further adjustmens appeared
 necessary from the displacement elipsoids, and the final model adopted has
 N9 at 80% and N6A at 20%. Thus the three-component positional disorder fits
 to a 60:20:20 ratio. At this point, there are zero residual peaks in the 
 difference map. ALL residuals correspond to bonding density in the cation
 (Q1&Q2) and the anion (Q3).
;

_refine_ls_structure_factor_coef  Fsqd
_refine_ls_matrix_type            full
_refine_ls_weighting_scheme       calc
_refine_ls_weighting_details
'w=1/[\s^2^(Fo^2^)+(0.0463P)^2^+1.6860P] where P=(Fo^2^+2Fc^2^)/3'
_atom_sites_solution_primary      direct
_atom_sites_solution_secondary    difmap
_atom_sites_solution_hydrogens    geom
_refine_ls_hydrogen_treatment     constr
_refine_ls_extinction_method      none
_refine_ls_extinction_coef        .
_refine_ls_number_reflns          7522
_refine_ls_number_parameters      542
_refine_ls_number_restraints      170
_refine_ls_R_factor_all           0.0379
_refine_ls_R_factor_gt            0.0326
_refine_ls_wR_factor_ref          0.0895
_refine_ls_wR_factor_gt           0.0853
_refine_ls_goodness_of_fit_ref    1.027
_refine_ls_restrained_S_all       1.016
_refine_ls_shift/su_max           0.001
_refine_ls_shift/su_mean          0.000
 
loop_
 _atom_site_label
 _atom_site_type_symbol
 _atom_site_fract_x
 _atom_site_fract_y
 _atom_site_fract_z
 _atom_site_U_iso_or_equiv
 _atom_site_adp_type
 _atom_site_occupancy
 _atom_site_site_symmetry_order  
 _atom_site_calc_flag
 _atom_site_refinement_flags_posn
 _atom_site_refinement_flags_adp
 _atom_site_refinement_flags_occupancy
 _atom_site_disorder_assembly
 _atom_site_disorder_group
S1 S 0.0137(4) 0.8758(2) 0.1516(2) 0.0494(7) Uani 0.6 1 d D U P A 1
S3 S 0.1758(5) 0.9693(3) 0.2306(3) 0.0555(9) Uani 0.6 1 d D U P A 1
S5 S 0.1520(5) 0.9794(2) 0.0852(2) 0.0501(9) Uani 0.6 1 d D U P A 1
S7 S 0.2589(2) 0.85574(15) 0.15113(13) 0.0417(4) Uani 0.6 1 d D U P A 1
N2 N 0.0506(5) 0.9227(4) 0.2282(3) 0.0667(17) Uani 0.6 1 d D U P A 1
N4 N 0.1825(7) 1.0229(5) 0.1649(3) 0.0537(16) Uani 0.6 1 d D U P A 1
N6 N 0.2652(6) 0.9155(3) 0.0897(3) 0.0482(12) Uani 0.6 1 d D U P A 1
N8 N 0.1279(5) 0.8153(4) 0.1516(4) 0.0540(13) Uani 0.6 1 d D U P A 1
N9 N 0.01710(19) 0.93693(11) 0.08534(10) 0.0440(4) Uani 0.8 1 d D U P A 1
S1A S 0.2280(4) 0.8511(3) 0.1648(2) 0.0520(9) Uani 0.4 1 d D U P B 2
S3A S 0.1434(7) 0.9628(4) 0.0762(3) 0.0500(12) Uani 0.4 1 d D U P B 2
S5A S 0.1575(7) 0.9813(4) 0.2171(3) 0.0429(8) Uani 0.4 1 d D U P B 2
S7A S -0.0114(5) 0.8908(3) 0.1566(3) 0.0429(8) Uani 0.4 1 d D U P B 2
N2A N 0.2329(10) 0.8892(5) 0.0885(6) 0.060(2) Uani 0.4 1 d D U P B 2
N4A N 0.1689(13) 1.0209(7) 0.1388(4) 0.057(3) Uani 0.4 1 d D U P B 2
N6A N 0.0152(14) 0.9413(13) 0.2149(12) 0.058(4) Uani 0.2 1 d D U P B 2
N8A N 0.0842(9) 0.8242(5) 0.1676(5) 0.056(2) Uani 0.4 1 d D U P B 2
N9A N 0.2505(3) 0.9120(2) 0.22564(19) 0.0395(9) Uani 0.4 1 d D U P B 2
P1 P 0.57078(3) 0.24733(2) 0.07995(2) 0.02127(9) Uani 1 1 d . . . . .
P2 P 0.37033(3) 0.29127(2) 0.16652(2) 0.02083(9) Uani 1 1 d . . . . .
N1 N 0.50387(11) 0.28330(7) 0.14250(7) 0.0271(3) Uani 1 1 d . . . . .
C1 C 0.70546(13) 0.20001(8) 0.11761(8) 0.0241(3) Uani 1 1 d . . . . .
C2 C 0.75992(14) 0.14311(8) 0.08059(8) 0.0285(3) Uani 1 1 d . . . . .
H2 H 0.7235 0.1267 0.0359 0.034 Uiso 1 1 calc R U . . .
C3 C 0.86747(15) 0.11071(9) 0.10945(9) 0.0344(4) Uani 1 1 d . . . . .
H3 H 0.9045 0.0717 0.0846 0.041 Uiso 1 1 calc R U . . .
C4 C 0.92119(15) 0.13473(10) 0.17415(10) 0.0365(4) Uani 1 1 d . . . . .
H4 H 0.9952 0.1124 0.1934 0.044 Uiso 1 1 calc R U . . .
C5 C 0.86761(15) 0.19110(10) 0.21091(9) 0.0377(4) Uani 1 1 d . . . . .
H5 H 0.9049 0.2075 0.2554 0.045 Uiso 1 1 calc R U . . .
C6 C 0.75934(14) 0.22386(9) 0.18300(8) 0.0310(3) Uani 1 1 d . . . . .
H6 H 0.7222 0.2624 0.2084 0.037 Uiso 1 1 calc R U . . .
C7 C 0.62362(13) 0.31957(8) 0.02314(8) 0.0257(3) Uani 1 1 d . . . . .
C8 C 0.69682(16) 0.30050(9) -0.03053(9) 0.0341(4) Uani 1 1 d . . . . .
H8 H 0.7156 0.2493 -0.0385 0.041 Uiso 1 1 calc R U . . .
C9 C 0.74252(17) 0.35577(10) -0.07241(9) 0.0409(4) Uani 1 1 d . . . . .
H9 H 0.7924 0.3425 -0.1091 0.049 Uiso 1 1 calc R U . . .
C10 C 0.71552(17) 0.43011(10) -0.06085(10) 0.0443(4) Uani 1 1 d . . . . .
H10 H 0.7472 0.4681 -0.0894 0.053 Uiso 1 1 calc R U . . .
C11 C 0.64258(18) 0.44944(10) -0.00780(11) 0.0446(4) Uani 1 1 d . . . . .
H11 H 0.6240 0.5007 -0.0001 0.054 Uiso 1 1 calc R U . . .
C12 C 0.59614(15) 0.39434(9) 0.03441(9) 0.0335(3) Uani 1 1 d . . . . .
H12 H 0.5458 0.4078 0.0708 0.040 Uiso 1 1 calc R U . . .
C13 C 0.48265(13) 0.18237(8) 0.02465(7) 0.0242(3) Uani 1 1 d . . . . .
C14 C 0.46075(14) 0.11081(8) 0.05082(9) 0.0308(3) Uani 1 1 d . . . . .
H14 H 0.4964 0.0963 0.0963 0.037 Uiso 1 1 calc R U . . .
C15 C 0.38740(16) 0.06110(9) 0.01077(11) 0.0401(4) Uani 1 1 d . . . . .
H15 H 0.3738 0.0122 0.0284 0.048 Uiso 1 1 calc R U . . .
C16 C 0.33379(17) 0.08234(11) -0.05483(10) 0.0462(5) Uani 1 1 d . . . . .
H16 H 0.2827 0.0482 -0.0821 0.055 Uiso 1 1 calc R U . . .
C17 C 0.35421(19) 0.15291(12) -0.08086(10) 0.0488(5) Uani 1 1 d . . . . .
H17 H 0.3170 0.1673 -0.1260 0.059 Uiso 1 1 calc R U . . .
C18 C 0.42876(16) 0.20319(10) -0.04153(9) 0.0363(4) Uani 1 1 d . . . . .
H18 H 0.4429 0.2518 -0.0598 0.044 Uiso 1 1 calc R U . . .
C19 C 0.34242(14) 0.22489(8) 0.23509(7) 0.0251(3) Uani 1 1 d . . . . .
C20 C 0.43932(16) 0.18534(9) 0.26887(9) 0.0347(3) Uani 1 1 d . . . . .
H20 H 0.5194 0.1917 0.2545 0.042 Uiso 1 1 calc R U . . .
C21 C 0.41902(19) 0.13632(10) 0.32389(9) 0.0438(4) Uani 1 1 d . . . . .
H21 H 0.4853 0.1093 0.3473 0.053 Uiso 1 1 calc R U . . .
C22 C 0.30245(19) 0.12693(10) 0.34447(9) 0.0438(4) Uani 1 1 d . . . . .
H22 H 0.2885 0.0928 0.3816 0.053 Uiso 1 1 calc R U . . .
C23 C 0.20606(18) 0.16670(11) 0.31153(9) 0.0418(4) Uani 1 1 d . . . . .
H23 H 0.1261 0.1603 0.3262 0.050 Uiso 1 1 calc R U . . .
C24 C 0.22576(15) 0.21588(10) 0.25714(8) 0.0335(3) Uani 1 1 d . . . . .
H24 H 0.1594 0.2436 0.2348 0.040 Uiso 1 1 calc R U . . .
C25 C 0.35841(13) 0.38277(8) 0.20517(7) 0.0237(3) Uani 1 1 d . . . . .
C26 C 0.24565(14) 0.41442(9) 0.21550(8) 0.0304(3) Uani 1 1 d . . . . .
H26 H 0.1725 0.3886 0.2001 0.036 Uiso 1 1 calc R U . . .
C27 C 0.24009(16) 0.48364(10) 0.24825(9) 0.0368(4) Uani 1 1 d . . . . .
H27 H 0.1631 0.5059 0.2542 0.044 Uiso 1 1 calc R U . . .
C28 C 0.34608(17) 0.52033(9) 0.27223(9) 0.0370(4) Uani 1 1 d . . . . .
H28 H 0.3418 0.5678 0.2947 0.044 Uiso 1 1 calc R U . . .
C29 C 0.45836(16) 0.48850(9) 0.26384(9) 0.0367(4) Uani 1 1 d . . . . .
H29 H 0.5311 0.5136 0.2814 0.044 Uiso 1 1 calc R U . . .
C30 C 0.46509(14) 0.42000(8) 0.22980(8) 0.0298(3) Uani 1 1 d . . . . .
H30 H 0.5424 0.3984 0.2233 0.036 Uiso 1 1 calc R U . . .
C31 C 0.25014(13) 0.28108(8) 0.09709(7) 0.0233(3) Uani 1 1 d . . . . .
C32 C 0.19447(14) 0.21169(9) 0.08312(8) 0.0282(3) Uani 1 1 d . . . . .
H32 H 0.2153 0.1699 0.1129 0.034 Uiso 1 1 calc R U . . .
C33 C 0.10855(15) 0.20403(10) 0.02543(9) 0.0367(4) Uani 1 1 d . . . . .
H33 H 0.0712 0.1567 0.0154 0.044 Uiso 1 1 calc R U . . .
C34 C 0.07731(16) 0.26488(11) -0.01729(9) 0.0415(4) Uani 1 1 d . . . . .
H34 H 0.0174 0.2594 -0.0562 0.050 Uiso 1 1 calc R U . . .
C35 C 0.13242(17) 0.33377(11) -0.00399(9) 0.0402(4) Uani 1 1 d . . . . .
H35 H 0.1105 0.3754 -0.0337 0.048 Uiso 1 1 calc R U . . .
C36 C 0.21954(15) 0.34192(9) 0.05266(8) 0.0308(3) Uani 1 1 d . . . . .
H36 H 0.2586 0.3890 0.0613 0.037 Uiso 1 1 calc R U . . .
N1S N 0.9920(2) 0.51948(18) 0.10930(15) 0.0977(9) Uani 1 1 d . . . . .
C1S C 0.9572(2) 0.4588(2) 0.10919(13) 0.0715(8) Uani 1 1 d . . . . .
C2S C 0.9137(2) 0.38257(19) 0.11283(16) 0.0819(9) Uani 1 1 d . . . . .
H2S1 H 0.9789 0.3506 0.1349 0.123 Uiso 1 1 calc R U . . .
H2S2 H 0.8895 0.3643 0.0648 0.123 Uiso 1 1 calc R U . . .
H2S3 H 0.8432 0.3810 0.1413 0.123 Uiso 1 1 calc R U . . .
 
loop_
 _atom_site_aniso_label
 _atom_site_aniso_U_11
 _atom_site_aniso_U_22
 _atom_site_aniso_U_33
 _atom_site_aniso_U_23
 _atom_site_aniso_U_13
 _atom_site_aniso_U_12
S1 0.0476(16) 0.0512(15) 0.0498(7) -0.0108(8) 0.0060(9) -0.0114(10)
S3 0.0459(15) 0.079(2) 0.0420(15) -0.0285(13) 0.0075(10) -0.0138(13)
S5 0.0487(8) 0.0409(14) 0.0620(18) 0.0156(10) 0.0115(8) 0.0101(8)
S7 0.0528(10) 0.0340(5) 0.0375(10) -0.0072(6) -0.0009(6) 0.0130(6)
N2 0.047(4) 0.105(5) 0.050(3) -0.028(3) 0.019(2) -0.013(3)
N4 0.063(2) 0.037(2) 0.065(4) -0.021(4) 0.022(3) -0.0035(16)
N6 0.057(3) 0.054(3) 0.0350(17) 0.005(2) 0.0131(18) 0.017(2)
N8 0.064(4) 0.031(2) 0.065(3) -0.0079(19) -0.006(2) -0.004(2)
N9 0.0494(11) 0.0390(10) 0.0426(11) -0.0008(8) -0.0023(9) 0.0036(9)
S1A 0.074(2) 0.0518(13) 0.0296(12) 0.0037(8) 0.0000(11) 0.0362(15)
S3A 0.066(2) 0.052(3) 0.0343(11) 0.0205(17) 0.0164(11) 0.0230(19)
S5A 0.0436(19) 0.0453(12) 0.040(2) -0.0237(14) 0.0057(14) -0.0044(10)
S7A 0.0382(18) 0.051(2) 0.0385(14) 0.0005(13) -0.0015(11) -0.0139(13)
N2A 0.070(6) 0.058(5) 0.058(4) -0.002(4) 0.028(4) 0.023(4)
N4A 0.107(7) 0.028(3) 0.042(5) -0.007(4) 0.037(5) -0.003(3)
N6A 0.025(7) 0.085(10) 0.064(9) 0.008(7) 0.011(6) -0.002(6)
N8A 0.083(6) 0.030(3) 0.052(4) 0.008(3) -0.016(4) 0.001(4)
N9A 0.0298(18) 0.046(2) 0.039(2) -0.0094(16) -0.0178(15) 0.0151(16)
P1 0.02276(18) 0.01914(17) 0.02226(18) -0.00100(13) 0.00391(13) 0.00146(13)
P2 0.02180(18) 0.02002(17) 0.02081(18) -0.00245(13) 0.00258(13) 0.00039(13)
N1 0.0252(6) 0.0290(6) 0.0274(6) -0.0068(5) 0.0041(5) 0.0009(5)
C1 0.0233(7) 0.0226(7) 0.0267(7) 0.0024(5) 0.0041(5) 0.0009(5)
C2 0.0279(7) 0.0267(7) 0.0314(8) 0.0006(6) 0.0062(6) 0.0015(6)
C3 0.0290(8) 0.0281(8) 0.0475(10) 0.0022(7) 0.0110(7) 0.0050(6)
C4 0.0241(8) 0.0350(9) 0.0501(10) 0.0091(7) 0.0006(7) 0.0035(6)
C5 0.0335(8) 0.0397(9) 0.0384(9) 0.0017(7) -0.0050(7) -0.0016(7)
C6 0.0299(8) 0.0300(8) 0.0329(8) -0.0024(6) 0.0015(6) 0.0023(6)
C7 0.0251(7) 0.0241(7) 0.0281(7) 0.0020(6) 0.0026(6) -0.0002(6)
C8 0.0411(9) 0.0292(8) 0.0335(8) 0.0013(6) 0.0122(7) 0.0015(7)
C9 0.0437(10) 0.0432(10) 0.0379(9) 0.0044(7) 0.0151(8) -0.0024(8)
C10 0.0465(10) 0.0368(9) 0.0512(11) 0.0122(8) 0.0127(8) -0.0107(8)
C11 0.0506(11) 0.0232(8) 0.0618(12) 0.0050(8) 0.0150(9) -0.0022(7)
C12 0.0327(8) 0.0255(8) 0.0434(9) 0.0012(7) 0.0102(7) 0.0004(6)
C13 0.0257(7) 0.0228(7) 0.0246(7) -0.0035(5) 0.0047(5) 0.0018(5)
C14 0.0290(8) 0.0253(7) 0.0381(8) 0.0017(6) 0.0034(6) 0.0008(6)
C15 0.0354(9) 0.0254(8) 0.0604(11) -0.0082(8) 0.0094(8) -0.0029(7)
C16 0.0431(10) 0.0461(11) 0.0494(11) -0.0214(9) 0.0029(8) -0.0101(8)
C17 0.0525(11) 0.0634(13) 0.0291(9) -0.0053(8) -0.0049(8) -0.0120(10)
C18 0.0430(9) 0.0384(9) 0.0270(8) 0.0026(7) 0.0007(7) -0.0049(7)
C19 0.0323(8) 0.0218(7) 0.0210(7) -0.0021(5) 0.0021(6) -0.0011(6)
C20 0.0396(9) 0.0336(8) 0.0309(8) 0.0003(7) 0.0028(7) 0.0068(7)
C21 0.0596(12) 0.0396(10) 0.0313(9) 0.0061(7) -0.0010(8) 0.0132(8)
C22 0.0673(13) 0.0372(9) 0.0270(8) 0.0066(7) 0.0051(8) -0.0058(9)
C23 0.0468(10) 0.0494(10) 0.0298(8) 0.0046(8) 0.0067(7) -0.0117(8)
C24 0.0341(8) 0.0394(9) 0.0271(8) 0.0030(7) 0.0025(6) -0.0035(7)
C25 0.0279(7) 0.0223(7) 0.0212(7) -0.0032(5) 0.0039(5) 0.0011(5)
C26 0.0274(7) 0.0319(8) 0.0320(8) -0.0079(6) 0.0036(6) 0.0017(6)
C27 0.0382(9) 0.0355(9) 0.0373(9) -0.0095(7) 0.0071(7) 0.0110(7)
C28 0.0494(10) 0.0259(8) 0.0362(9) -0.0101(6) 0.0061(7) 0.0022(7)
C29 0.0399(9) 0.0297(8) 0.0402(9) -0.0091(7) 0.0008(7) -0.0060(7)
C30 0.0275(7) 0.0273(8) 0.0346(8) -0.0050(6) 0.0026(6) 0.0005(6)
C31 0.0222(7) 0.0262(7) 0.0217(7) -0.0020(5) 0.0036(5) 0.0007(5)
C32 0.0296(8) 0.0293(8) 0.0259(7) -0.0023(6) 0.0039(6) -0.0040(6)
C33 0.0334(8) 0.0451(10) 0.0316(8) -0.0107(7) 0.0030(7) -0.0107(7)
C34 0.0359(9) 0.0606(12) 0.0267(8) -0.0071(8) -0.0050(7) 0.0019(8)
C35 0.0477(10) 0.0460(10) 0.0261(8) 0.0036(7) -0.0024(7) 0.0103(8)
C36 0.0383(8) 0.0282(8) 0.0260(7) 0.0009(6) 0.0033(6) 0.0008(6)
N1S 0.0694(15) 0.117(2) 0.109(2) 0.0639(18) 0.0200(14) 0.0284(15)
C1S 0.0403(12) 0.121(3) 0.0539(14) 0.0310(15) 0.0058(10) 0.0218(14)
C2S 0.0461(13) 0.113(2) 0.0863(19) -0.0347(17) 0.0043(12) -0.0154(14)
 
_geom_special_details
;
 All esds (except the esd in the dihedral angle between two l.s. planes)
 are estimated using the full covariance matrix.  The cell esds are taken
 into account individually in the estimation of esds in distances, angles
 and torsion angles; correlations between esds in cell parameters are only
 used when they are defined by crystal symmetry.  An approximate (isotropic)
 treatment of cell esds is used for estimating esds involving l.s. planes.
;
 
loop_
 _geom_bond_atom_site_label_1
 _geom_bond_atom_site_label_2
 _geom_bond_distance
 _geom_bond_site_symmetry_2
 _geom_bond_publ_flag
S1 N8 1.655(6) . ?
S1 N9 1.664(5) . ?
S1 N2 1.690(8) . ?
S3 N4 1.574(8) . ?
S3 N2 1.605(9) . ?
S5 N9 1.665(5) . ?
S5 N6 1.683(8) . ?
S5 N4 1.703(8) . ?
S7 N6 1.581(6) . ?
S7 N8 1.610(6) . ?
S1A N9A 1.585(6) . ?
S1A N2A 1.598(11) . ?
S1A N8A 1.656(10) . ?
S3A N4A 1.580(11) . ?
S3A N2A 1.644(13) . ?
S5A N9A 1.603(6) . ?
S5A N4A 1.655(12) . ?
S5A N6A 1.72(2) . ?
S7A N6A 1.43(3) . ?
S7A N8A 1.586(8) . ?
P1 N1 1.5803(12) . ?
P1 C13 1.7888(15) . ?
P1 C1 1.7969(14) . ?
P1 C7 1.8039(15) . ?
P2 N1 1.5788(13) . ?
P2 C31 1.7907(14) . ?
P2 C25 1.7961(14) . ?
P2 C19 1.8006(15) . ?
C1 C6 1.391(2) . ?
C1 C2 1.395(2) . ?
C2 C3 1.385(2) . ?
C2 H2 0.9500 . ?
C3 C4 1.381(3) . ?
C3 H3 0.9500 . ?
C4 C5 1.381(3) . ?
C4 H4 0.9500 . ?
C5 C6 1.389(2) . ?
C5 H5 0.9500 . ?
C6 H6 0.9500 . ?
C7 C12 1.387(2) . ?
C7 C8 1.390(2) . ?
C8 C9 1.385(2) . ?
C8 H8 0.9500 . ?
C9 C10 1.379(3) . ?
C9 H9 0.9500 . ?
C10 C11 1.380(3) . ?
C10 H10 0.9500 . ?
C11 C12 1.389(2) . ?
C11 H11 0.9500 . ?
C12 H12 0.9500 . ?
C13 C18 1.389(2) . ?
C13 C14 1.396(2) . ?
C14 C15 1.380(2) . ?
C14 H14 0.9500 . ?
C15 C16 1.380(3) . ?
C15 H15 0.9500 . ?
C16 C17 1.376(3) . ?
C16 H16 0.9500 . ?
C17 C18 1.387(2) . ?
C17 H17 0.9500 . ?
C18 H18 0.9500 . ?
C19 C20 1.387(2) . ?
C19 C24 1.390(2) . ?
C20 C21 1.391(2) . ?
C20 H20 0.9500 . ?
C21 C22 1.380(3) . ?
C21 H21 0.9500 . ?
C22 C23 1.378(3) . ?
C22 H22 0.9500 . ?
C23 C24 1.382(2) . ?
C23 H23 0.9500 . ?
C24 H24 0.9500 . ?
C25 C26 1.390(2) . ?
C25 C30 1.392(2) . ?
C26 C27 1.384(2) . ?
C26 H26 0.9500 . ?
C27 C28 1.378(2) . ?
C27 H27 0.9500 . ?
C28 C29 1.379(2) . ?
C28 H28 0.9500 . ?
C29 C30 1.385(2) . ?
C29 H29 0.9500 . ?
C30 H30 0.9500 . ?
C31 C32 1.395(2) . ?
C31 C36 1.395(2) . ?
C32 C33 1.388(2) . ?
C32 H32 0.9500 . ?
C33 C34 1.378(3) . ?
C33 H33 0.9500 . ?
C34 C35 1.382(3) . ?
C34 H34 0.9500 . ?
C35 C36 1.382(2) . ?
C35 H35 0.9500 . ?
C36 H36 0.9500 . ?
N1S C1S 1.147(4) . ?
C1S C2S 1.443(5) . ?
C2S H2S1 0.9800 . ?
C2S H2S2 0.9800 . ?
C2S H2S3 0.9800 . ?
 
loop_
 _geom_angle_atom_site_label_1
 _geom_angle_atom_site_label_2
 _geom_angle_atom_site_label_3
 _geom_angle
 _geom_angle_site_symmetry_1
 _geom_angle_site_symmetry_3
 _geom_angle_publ_flag
N8 S1 N9 111.1(3) . . ?
N8 S1 N2 101.3(4) . . ?
N9 S1 N2 107.6(4) . . ?
N4 S3 N2 112.9(4) . . ?
N9 S5 N6 110.3(3) . . ?
N9 S5 N4 108.2(4) . . ?
N6 S5 N4 100.0(4) . . ?
N6 S7 N8 113.6(4) . . ?
S3 N2 S1 115.1(5) . . ?
S3 N4 S5 113.8(6) . . ?
S7 N6 S5 114.5(4) . . ?
S7 N8 S1 112.7(4) . . ?
S1 N9 S5 112.1(2) . . ?
N9A S1A N2A 110.5(4) . . ?
N9A S1A N8A 105.4(4) . . ?
N2A S1A N8A 104.9(5) . . ?
N4A S3A N2A 110.5(7) . . ?
N9A S5A N4A 108.8(7) . . ?
N9A S5A N6A 104.7(8) . . ?
N4A S5A N6A 107.0(9) . . ?
N6A S7A N8A 106.2(8) . . ?
S1A N2A S3A 113.7(7) . . ?
S3A N4A S5A 111.7(8) . . ?
S7A N6A S5A 113.9(13) . . ?
S7A N8A S1A 113.7(6) . . ?
S1A N9A S5A 113.3(3) . . ?
N1 P1 C13 115.90(7) . . ?
N1 P1 C1 108.27(7) . . ?
C13 P1 C1 108.35(7) . . ?
N1 P1 C7 110.48(7) . . ?
C13 P1 C7 107.41(7) . . ?
C1 P1 C7 105.96(7) . . ?
N1 P2 C31 115.19(7) . . ?
N1 P2 C25 107.48(7) . . ?
C31 P2 C25 108.41(7) . . ?
N1 P2 C19 111.55(7) . . ?
C31 P2 C19 107.53(7) . . ?
C25 P2 C19 106.29(6) . . ?
P2 N1 P1 138.98(9) . . ?
C6 C1 C2 119.97(14) . . ?
C6 C1 P1 118.87(11) . . ?
C2 C1 P1 121.06(11) . . ?
C3 C2 C1 119.54(15) . . ?
C3 C2 H2 120.2 . . ?
C1 C2 H2 120.2 . . ?
C4 C3 C2 120.42(15) . . ?
C4 C3 H3 119.8 . . ?
C2 C3 H3 119.8 . . ?
C3 C4 C5 120.20(15) . . ?
C3 C4 H4 119.9 . . ?
C5 C4 H4 119.9 . . ?
C4 C5 C6 120.16(16) . . ?
C4 C5 H5 119.9 . . ?
C6 C5 H5 119.9 . . ?
C5 C6 C1 119.71(15) . . ?
C5 C6 H6 120.1 . . ?
C1 C6 H6 120.1 . . ?
C12 C7 C8 119.63(14) . . ?
C12 C7 P1 120.59(12) . . ?
C8 C7 P1 119.73(11) . . ?
C9 C8 C7 120.28(15) . . ?
C9 C8 H8 119.9 . . ?
C7 C8 H8 119.9 . . ?
C10 C9 C8 119.95(16) . . ?
C10 C9 H9 120.0 . . ?
C8 C9 H9 120.0 . . ?
C9 C10 C11 120.07(16) . . ?
C9 C10 H10 120.0 . . ?
C11 C10 H10 120.0 . . ?
C10 C11 C12 120.37(16) . . ?
C10 C11 H11 119.8 . . ?
C12 C11 H11 119.8 . . ?
C7 C12 C11 119.69(15) . . ?
C7 C12 H12 120.2 . . ?
C11 C12 H12 120.2 . . ?
C18 C13 C14 119.36(14) . . ?
C18 C13 P1 121.49(12) . . ?
C14 C13 P1 119.00(11) . . ?
C15 C14 C13 120.13(16) . . ?
C15 C14 H14 119.9 . . ?
C13 C14 H14 119.9 . . ?
C14 C15 C16 120.14(17) . . ?
C14 C15 H15 119.9 . . ?
C16 C15 H15 119.9 . . ?
C17 C16 C15 120.14(16) . . ?
C17 C16 H16 119.9 . . ?
C15 C16 H16 119.9 . . ?
C16 C17 C18 120.36(17) . . ?
C16 C17 H17 119.8 . . ?
C18 C17 H17 119.8 . . ?
C17 C18 C13 119.87(16) . . ?
C17 C18 H18 120.1 . . ?
C13 C18 H18 120.1 . . ?
C20 C19 C24 119.64(14) . . ?
C20 C19 P2 119.64(12) . . ?
C24 C19 P2 120.63(12) . . ?
C19 C20 C21 119.88(16) . . ?
C19 C20 H20 120.1 . . ?
C21 C20 H20 120.1 . . ?
C22 C21 C20 119.91(17) . . ?
C22 C21 H21 120.0 . . ?
C20 C21 H21 120.0 . . ?
C23 C22 C21 120.40(16) . . ?
C23 C22 H22 119.8 . . ?
C21 C22 H22 119.8 . . ?
C22 C23 C24 119.97(17) . . ?
C22 C23 H23 120.0 . . ?
C24 C23 H23 120.0 . . ?
C23 C24 C19 120.19(16) . . ?
C23 C24 H24 119.9 . . ?
C19 C24 H24 119.9 . . ?
C26 C25 C30 119.66(13) . . ?
C26 C25 P2 121.47(11) . . ?
C30 C25 P2 118.70(11) . . ?
C27 C26 C25 119.88(15) . . ?
C27 C26 H26 120.1 . . ?
C25 C26 H26 120.1 . . ?
C28 C27 C26 120.12(15) . . ?
C28 C27 H27 119.9 . . ?
C26 C27 H27 119.9 . . ?
C27 C28 C29 120.42(15) . . ?
C27 C28 H28 119.8 . . ?
C29 C28 H28 119.8 . . ?
C28 C29 C30 119.96(15) . . ?
C28 C29 H29 120.0 . . ?
C30 C29 H29 120.0 . . ?
C29 C30 C25 119.92(14) . . ?
C29 C30 H30 120.0 . . ?
C25 C30 H30 120.0 . . ?
C32 C31 C36 119.70(14) . . ?
C32 C31 P2 120.87(11) . . ?
C36 C31 P2 119.19(11) . . ?
C33 C32 C31 119.63(15) . . ?
C33 C32 H32 120.2 . . ?
C31 C32 H32 120.2 . . ?
C34 C33 C32 120.16(16) . . ?
C34 C33 H33 119.9 . . ?
C32 C33 H33 119.9 . . ?
C33 C34 C35 120.57(15) . . ?
C33 C34 H34 119.7 . . ?
C35 C34 H34 119.7 . . ?
C34 C35 C36 119.88(16) . . ?
C34 C35 H35 120.1 . . ?
C36 C35 H35 120.1 . . ?
C35 C36 C31 120.04(15) . . ?
C35 C36 H36 120.0 . . ?
C31 C36 H36 120.0 . . ?
N1S C1S C2S 177.2(3) . . ?
C1S C2S H2S1 109.5 . . ?
C1S C2S H2S2 109.5 . . ?
H2S1 C2S H2S2 109.5 . . ?
C1S C2S H2S3 109.5 . . ?
H2S1 C2S H2S3 109.5 . . ?
H2S2 C2S H2S3 109.5 . . ?
 
loop_
 _geom_torsion_atom_site_label_1
 _geom_torsion_atom_site_label_2
 _geom_torsion_atom_site_label_3
 _geom_torsion_atom_site_label_4
 _geom_torsion
 _geom_torsion_site_symmetry_1
 _geom_torsion_site_symmetry_2
 _geom_torsion_site_symmetry_3
 _geom_torsion_site_symmetry_4
 _geom_torsion_publ_flag
N4 S3 N2 S1 51.7(6) . . . . ?
N8 S1 N2 S3 63.7(6) . . . . ?
N9 S1 N2 S3 -53.0(5) . . . . ?
N2 S3 N4 S5 -51.7(7) . . . . ?
N9 S5 N4 S3 54.5(6) . . . . ?
N6 S5 N4 S3 -60.9(6) . . . . ?
N8 S7 N6 S5 51.4(5) . . . . ?
N9 S5 N6 S7 -50.2(5) . . . . ?
N4 S5 N6 S7 63.7(5) . . . . ?
N6 S7 N8 S1 -52.7(5) . . . . ?
N9 S1 N8 S7 53.3(5) . . . . ?
N2 S1 N8 S7 -60.7(6) . . . . ?
N8 S1 N9 S5 -53.4(4) . . . . ?
N2 S1 N9 S5 56.6(3) . . . . ?
N6 S5 N9 S1 50.9(4) . . . . ?
N4 S5 N9 S1 -57.6(4) . . . . ?
N9A S1A N2A S3A -52.0(7) . . . . ?
N8A S1A N2A S3A 61.1(7) . . . . ?
N4A S3A N2A S1A 52.6(9) . . . . ?
N2A S3A N4A S5A -54.4(11) . . . . ?
N9A S5A N4A S3A 57.1(10) . . . . ?
N6A S5A N4A S3A -55.6(12) . . . . ?
N8A S7A N6A S5A 63.1(13) . . . . ?
N9A S5A N6A S7A -61.4(12) . . . . ?
N4A S5A N6A S7A 54.0(13) . . . . ?
N6A S7A N8A S1A -62.8(11) . . . . ?
N9A S1A N8A S7A 58.5(7) . . . . ?
N2A S1A N8A S7A -58.2(7) . . . . ?
N2A S1A N9A S5A 55.6(6) . . . . ?
N8A S1A N9A S5A -57.2(6) . . . . ?
N4A S5A N9A S1A -57.5(7) . . . . ?
N6A S5A N9A S1A 56.6(9) . . . . ?
C31 P2 N1 P1 -22.19(16) . . . . ?
C25 P2 N1 P1 -143.12(12) . . . . ?
C19 P2 N1 P1 100.75(14) . . . . ?
C13 P1 N1 P2 -13.75(16) . . . . ?
C1 P1 N1 P2 -135.68(13) . . . . ?
C7 P1 N1 P2 108.69(13) . . . . ?
N1 P1 C1 C6 -25.52(14) . . . . ?
C13 P1 C1 C6 -151.97(12) . . . . ?
C7 P1 C1 C6 93.02(13) . . . . ?
N1 P1 C1 C2 158.13(12) . . . . ?
C13 P1 C1 C2 31.67(14) . . . . ?
C7 P1 C1 C2 -83.34(13) . . . . ?
C6 C1 C2 C3 0.1(2) . . . . ?
P1 C1 C2 C3 176.40(12) . . . . ?
C1 C2 C3 C4 -0.5(2) . . . . ?
C2 C3 C4 C5 0.4(2) . . . . ?
C3 C4 C5 C6 0.1(3) . . . . ?
C4 C5 C6 C1 -0.4(2) . . . . ?
C2 C1 C6 C5 0.4(2) . . . . ?
P1 C1 C6 C5 -176.04(13) . . . . ?
N1 P1 C7 C12 -4.46(15) . . . . ?
C13 P1 C7 C12 122.83(13) . . . . ?
C1 P1 C7 C12 -121.52(13) . . . . ?
N1 P1 C7 C8 172.81(13) . . . . ?
C13 P1 C7 C8 -59.90(14) . . . . ?
C1 P1 C7 C8 55.75(14) . . . . ?
C12 C7 C8 C9 0.2(3) . . . . ?
P1 C7 C8 C9 -177.06(14) . . . . ?
C7 C8 C9 C10 0.1(3) . . . . ?
C8 C9 C10 C11 -0.3(3) . . . . ?
C9 C10 C11 C12 0.2(3) . . . . ?
C8 C7 C12 C11 -0.3(3) . . . . ?
P1 C7 C12 C11 176.93(14) . . . . ?
C10 C11 C12 C7 0.1(3) . . . . ?
N1 P1 C13 C18 101.12(14) . . . . ?
C1 P1 C13 C18 -136.99(13) . . . . ?
C7 P1 C13 C18 -22.93(15) . . . . ?
N1 P1 C13 C14 -74.39(13) . . . . ?
C1 P1 C13 C14 47.50(13) . . . . ?
C7 P1 C13 C14 161.56(11) . . . . ?
C18 C13 C14 C15 0.8(2) . . . . ?
P1 C13 C14 C15 176.38(12) . . . . ?
C13 C14 C15 C16 -1.0(2) . . . . ?
C14 C15 C16 C17 0.6(3) . . . . ?
C15 C16 C17 C18 0.1(3) . . . . ?
C16 C17 C18 C13 -0.3(3) . . . . ?
C14 C13 C18 C17 -0.1(2) . . . . ?
P1 C13 C18 C17 -175.59(14) . . . . ?
N1 P2 C19 C20 11.94(14) . . . . ?
C31 P2 C19 C20 139.14(12) . . . . ?
C25 P2 C19 C20 -104.93(13) . . . . ?
N1 P2 C19 C24 -171.55(12) . . . . ?
C31 P2 C19 C24 -44.35(14) . . . . ?
C25 P2 C19 C24 71.58(14) . . . . ?
C24 C19 C20 C21 0.8(2) . . . . ?
P2 C19 C20 C21 177.32(13) . . . . ?
C19 C20 C21 C22 0.3(3) . . . . ?
C20 C21 C22 C23 -1.0(3) . . . . ?
C21 C22 C23 C24 0.5(3) . . . . ?
C22 C23 C24 C19 0.6(3) . . . . ?
C20 C19 C24 C23 -1.2(2) . . . . ?
P2 C19 C24 C23 -177.73(13) . . . . ?
N1 P2 C25 C26 163.82(12) . . . . ?
C31 P2 C25 C26 38.72(14) . . . . ?
C19 P2 C25 C26 -76.62(14) . . . . ?
N1 P2 C25 C30 -20.84(14) . . . . ?
C31 P2 C25 C30 -145.95(12) . . . . ?
C19 P2 C25 C30 98.71(13) . . . . ?
C30 C25 C26 C27 1.9(2) . . . . ?
P2 C25 C26 C27 177.20(13) . . . . ?
C25 C26 C27 C28 -1.6(3) . . . . ?
C26 C27 C28 C29 0.0(3) . . . . ?
C27 C28 C29 C30 1.4(3) . . . . ?
C28 C29 C30 C25 -1.1(3) . . . . ?
C26 C25 C30 C29 -0.5(2) . . . . ?
P2 C25 C30 C29 -175.96(12) . . . . ?
N1 P2 C31 C32 93.75(13) . . . . ?
C25 P2 C31 C32 -145.83(12) . . . . ?
C19 P2 C31 C32 -31.30(13) . . . . ?
N1 P2 C31 C36 -80.64(13) . . . . ?
C25 P2 C31 C36 39.79(13) . . . . ?
C19 P2 C31 C36 154.31(12) . . . . ?
C36 C31 C32 C33 -0.5(2) . . . . ?
P2 C31 C32 C33 -174.81(12) . . . . ?
C31 C32 C33 C34 -0.8(2) . . . . ?
C32 C33 C34 C35 1.1(3) . . . . ?
C33 C34 C35 C36 -0.1(3) . . . . ?
C34 C35 C36 C31 -1.2(3) . . . . ?
C32 C31 C36 C35 1.4(2) . . . . ?
P2 C31 C36 C35 175.89(12) . . . . ?
 
_refine_diff_density_max    0.378
_refine_diff_density_min   -0.287
_refine_diff_density_rms    0.042

_shelxl_version_number 2013-3

_iucr_refine_instruction_details
;
TITL 173K_ThreeSite (RB08001) in P2(1)/c
CELL 0.71073  10.9878  17.8189  18.9099  90.000  94.867  90.000
ZERR    4.00   0.0006   0.0010   0.0011   0.000   0.001   0.000
LATT 1
SYMM -X, 0.5+Y, 0.5-Z
SFAC C  H  N  P  S
UNIT 152  132  28  8  16

OMIT     3   2   0
OMIT     1   3   6
OMIT     0   6   5
OMIT    -4   2   4
OMIT    -5   0   4
OMIT    -4   1   6
OMIT     4   8   2
OMIT    -1   5   7
OMIT    -2   4   3
OMIT     1   1  10
OMIT    -1   6   7
OMIT    -4   4   7
OMIT     3   7   3
OMIT     5   2   3
L.S. 12
ACTA 55
BOND $H
FMAP 2
PLAN 10
SADI 0.15 N9 S1 N9 S5 N9A S1A N9A S5A
SADI 0.15 S3 N2 S3 N4 S7 N6 S7 N8 S3A N2A S3A N4A S7A N6A S7A N8A
SADI 0.15 S1 N2 S1 N8 S5 N4 S5 N6 S1A N2A S1A N8A S5A N4A S5A N6A
SIZE 0.102 0.111 0.213
CONF
ISOR S1 > N9A
TEMP -100.5
REM  Occupancy from Q is 0.65; set to 0.60:0.40 except N9/N6A
WGHT    0.046300    1.686000
FVAR       0.38818
PART 1
MOLE 1
S1    5    0.013656    0.875791    0.151629    10.60000    0.04758    0.05118 =
         0.04977   -0.01079    0.00604   -0.01139
S3    5    0.175811    0.969329    0.230629    10.60000    0.04595    0.07916 =
         0.04201   -0.02852    0.00752   -0.01384
S5    5    0.152006    0.979392    0.085151    10.60000    0.04874    0.04088 =
         0.06198    0.01565    0.01148    0.01013
S7    5    0.258891    0.855738    0.151133    10.60000    0.05278    0.03397 =
         0.03755   -0.00722   -0.00094    0.01300
N2    3    0.050564    0.922680    0.228169    10.60000    0.04716    0.10527 =
         0.05015   -0.02835    0.01880   -0.01338
N4    3    0.182455    1.022905    0.164890    10.60000    0.06260    0.03655 =
         0.06469   -0.02070    0.02189   -0.00349
N6    3    0.265225    0.915512    0.089746    10.60000    0.05735    0.05385 =
         0.03502    0.00513    0.01312    0.01736
N8    3    0.127891    0.815282    0.151557    10.60000    0.06352    0.03128 =
         0.06540   -0.00794   -0.00578   -0.00387
N9    3    0.017099    0.936927    0.085340    10.80000    0.04935    0.03895 =
         0.04262   -0.00077   -0.00228    0.00358
PART 2
S1A   5    0.227974    0.851121    0.164789    10.40000    0.07389    0.05181 =
         0.02963    0.00371    0.00003    0.03618
S3A   5    0.143398    0.962767    0.076163    10.40000    0.06562    0.05209 =
         0.03432    0.02047    0.01636    0.02304
S5A   5    0.157515    0.981293    0.217135    10.40000    0.04364    0.04529 =
         0.04005   -0.02371    0.00567   -0.00440
S7A   5   -0.011361    0.890756    0.156557    10.40000    0.03823    0.05128 =
         0.03853    0.00045   -0.00145   -0.01389
N2A   3    0.232863    0.889171    0.088533    10.40000    0.06958    0.05770 =
         0.05791   -0.00182    0.02752    0.02275
N4A   3    0.168894    1.020906    0.138790    10.40000    0.10661    0.02755 =
         0.04200   -0.00678    0.03739   -0.00279
N6A   3    0.015233    0.941291    0.214884    10.20000    0.02517    0.08526 =
         0.06387    0.00831    0.01128   -0.00178
N8A   3    0.084215    0.824204    0.167598    10.40000    0.08300    0.02956 =
         0.05202    0.00774   -0.01601    0.00074
N9A   3    0.250513    0.911950    0.225637    10.40000    0.02983    0.04618 =
         0.03894   -0.00942   -0.01779    0.01510
PART 0
MOLE 2
P1    4    0.570783    0.247331    0.079955    11.00000    0.02276    0.01914 =
         0.02226   -0.00100    0.00391    0.00146
P2    4    0.370331    0.291275    0.166518    11.00000    0.02180    0.02002 =
         0.02081   -0.00245    0.00258    0.00039
N1    3    0.503874    0.283302    0.142495    11.00000    0.02519    0.02901 =
         0.02741   -0.00678    0.00411    0.00095
C1    1    0.705460    0.200014    0.117611    11.00000    0.02327    0.02259 =
         0.02667    0.00239    0.00412    0.00093
C2    1    0.759923    0.143113    0.080590    11.00000    0.02790    0.02675 =
         0.03143    0.00055    0.00623    0.00151
AFIX  43
H2    2    0.723483    0.126715    0.035898    11.00000   -1.20000
AFIX   0
C3    1    0.867471    0.110708    0.109452    11.00000    0.02899    0.02810 =
         0.04753    0.00221    0.01104    0.00502
AFIX  43
H3    2    0.904504    0.071702    0.084572    11.00000   -1.20000
AFIX   0
C4    1    0.921194    0.134734    0.174149    11.00000    0.02409    0.03497 =
         0.05006    0.00906    0.00059    0.00350
AFIX  43
H4    2    0.995232    0.112434    0.193447    11.00000   -1.20000
AFIX   0
C5    1    0.867613    0.191104    0.210907    11.00000    0.03350    0.03971 =
         0.03837    0.00173   -0.00500   -0.00163
AFIX  43
H5    2    0.904929    0.207499    0.255390    11.00000   -1.20000
AFIX   0
C6    1    0.759340    0.223862    0.182995    11.00000    0.02994    0.03000 =
         0.03286   -0.00238    0.00147    0.00232
AFIX  43
H6    2    0.722215    0.262392    0.208436    11.00000   -1.20000
AFIX   0
C7    1    0.623620    0.319572    0.023142    11.00000    0.02505    0.02409 =
         0.02807    0.00199    0.00260   -0.00022
C8    1    0.696821    0.300497   -0.030532    11.00000    0.04114    0.02920 =
         0.03346    0.00135    0.01217    0.00152
AFIX  43
H8    2    0.715587    0.249311   -0.038520    11.00000   -1.20000
AFIX   0
C9    1    0.742519    0.355770   -0.072414    11.00000    0.04372    0.04318 =
         0.03794    0.00443    0.01513   -0.00236
AFIX  43
H9    2    0.792439    0.342490   -0.109093    11.00000   -1.20000
AFIX   0
C10   1    0.715522    0.430111   -0.060851    11.00000    0.04649    0.03680 =
         0.05120    0.01223    0.01266   -0.01073
AFIX  43
H10   2    0.747175    0.468060   -0.089444    11.00000   -1.20000
AFIX   0
C11   1    0.642585    0.449436   -0.007796    11.00000    0.05062    0.02317 =
         0.06182    0.00499    0.01499   -0.00224
AFIX  43
H11   2    0.624015    0.500704   -0.000085    11.00000   -1.20000
AFIX   0
C12   1    0.596143    0.394338    0.034415    11.00000    0.03271    0.02555 =
         0.04335    0.00117    0.01017    0.00037
AFIX  43
H12   2    0.545802    0.407830    0.070827    11.00000   -1.20000
AFIX   0
C13   1    0.482646    0.182371    0.024646    11.00000    0.02571    0.02283 =
         0.02459   -0.00346    0.00473    0.00184
C14   1    0.460750    0.110807    0.050821    11.00000    0.02895    0.02533 =
         0.03812    0.00170    0.00337    0.00076
AFIX  43
H14   2    0.496423    0.096304    0.096289    11.00000   -1.20000
AFIX   0
C15   1    0.387395    0.061102    0.010774    11.00000    0.03540    0.02542 =
         0.06041   -0.00821    0.00942   -0.00286
AFIX  43
H15   2    0.373754    0.012160    0.028393    11.00000   -1.20000
AFIX   0
C16   1    0.333794    0.082344   -0.054833    11.00000    0.04306    0.04606 =
         0.04939   -0.02139    0.00292   -0.01006
AFIX  43
H16   2    0.282696    0.048158   -0.082069    11.00000   -1.20000
AFIX   0
C17   1    0.354205    0.152910   -0.080864    11.00000    0.05251    0.06342 =
         0.02912   -0.00534   -0.00493   -0.01197
AFIX  43
H17   2    0.317034    0.167279   -0.126026    11.00000   -1.20000
AFIX   0
C18   1    0.428755    0.203189   -0.041533    11.00000    0.04304    0.03839 =
         0.02696    0.00256    0.00071   -0.00495
AFIX  43
H18   2    0.442928    0.251773   -0.059825    11.00000   -1.20000
AFIX   0
C19   1    0.342419    0.224894    0.235095    11.00000    0.03232    0.02185 =
         0.02099   -0.00212    0.00208   -0.00110
C20   1    0.439315    0.185342    0.268871    11.00000    0.03960    0.03363 =
         0.03087    0.00028    0.00283    0.00681
AFIX  43
H20   2    0.519414    0.191715    0.254457    11.00000   -1.20000
AFIX   0
C21   1    0.419025    0.136323    0.323889    11.00000    0.05956    0.03959 =
         0.03132    0.00611   -0.00103    0.01324
AFIX  43
H21   2    0.485317    0.109347    0.347273    11.00000   -1.20000
AFIX   0
C22   1    0.302447    0.126926    0.344467    11.00000    0.06727    0.03725 =
         0.02702    0.00658    0.00508   -0.00585
AFIX  43
H22   2    0.288546    0.092836    0.381560    11.00000   -1.20000
AFIX   0
C23   1    0.206063    0.166703    0.311526    11.00000    0.04682    0.04942 =
         0.02978    0.00457    0.00669   -0.01165
AFIX  43
H23   2    0.126139    0.160318    0.326200    11.00000   -1.20000
AFIX   0
C24   1    0.225756    0.215880    0.257139    11.00000    0.03405    0.03940 =
         0.02712    0.00300    0.00254   -0.00347
AFIX  43
H24   2    0.159397    0.243603    0.234752    11.00000   -1.20000
AFIX   0
C25   1    0.358411    0.382773    0.205175    11.00000    0.02786    0.02230 =
         0.02117   -0.00316    0.00394    0.00112
C26   1    0.245650    0.414418    0.215503    11.00000    0.02739    0.03194 =
         0.03201   -0.00791    0.00359    0.00170
AFIX  43
H26   2    0.172539    0.388573    0.200107    11.00000   -1.20000
AFIX   0
C27   1    0.240085    0.483641    0.248252    11.00000    0.03817    0.03551 =
         0.03729   -0.00947    0.00706    0.01096
AFIX  43
H27   2    0.163072    0.505913    0.254219    11.00000   -1.20000
AFIX   0
C28   1    0.346077    0.520327    0.272226    11.00000    0.04937    0.02595 =
         0.03618   -0.01013    0.00611    0.00218
AFIX  43
H28   2    0.341766    0.567837    0.294671    11.00000   -1.20000
AFIX   0
C29   1    0.458363    0.488498    0.263836    11.00000    0.03993    0.02967 =
         0.04015   -0.00912    0.00080   -0.00601
AFIX  43
H29   2    0.531051    0.513553    0.281399    11.00000   -1.20000
AFIX   0
C30   1    0.465089    0.420003    0.229797    11.00000    0.02749    0.02725 =
         0.03462   -0.00502    0.00260    0.00046
AFIX  43
H30   2    0.542408    0.398441    0.223254    11.00000   -1.20000
AFIX   0
C31   1    0.250137    0.281077    0.097091    11.00000    0.02220    0.02616 =
         0.02170   -0.00200    0.00360    0.00073
C32   1    0.194472    0.211692    0.083124    11.00000    0.02963    0.02925 =
         0.02593   -0.00234    0.00395   -0.00400
AFIX  43
H32   2    0.215267    0.169911    0.112940    11.00000   -1.20000
AFIX   0
C33   1    0.108547    0.204026    0.025435    11.00000    0.03340    0.04508 =
         0.03162   -0.01069    0.00302   -0.01071
AFIX  43
H33   2    0.071160    0.156713    0.015363    11.00000   -1.20000
AFIX   0
C34   1    0.077310    0.264880   -0.017287    11.00000    0.03588    0.06056 =
         0.02674   -0.00709   -0.00499    0.00190
AFIX  43
H34   2    0.017386    0.259439   -0.056213    11.00000   -1.20000
AFIX   0
C35   1    0.132417    0.333765   -0.003990    11.00000    0.04767    0.04595 =
         0.02611    0.00359   -0.00243    0.01034
AFIX  43
H35   2    0.110459    0.375427   -0.033727    11.00000   -1.20000
AFIX   0
C36   1    0.219539    0.341924    0.052659    11.00000    0.03828    0.02817 =
         0.02604    0.00092    0.00331    0.00078
AFIX  43
H36   2    0.258598    0.388989    0.061340    11.00000   -1.20000
AFIX   0
MOLE 3
N1S   3    0.992009    0.519479    0.109296    11.00000    0.06935    0.11677 =
         0.10918    0.06387    0.02003    0.02835
C1S   1    0.957236    0.458760    0.109191    11.00000    0.04028    0.12051 =
         0.05392    0.03105    0.00577    0.02181
C2S   1    0.913727    0.382569    0.112827    11.00000    0.04607    0.11316 =
         0.08634   -0.03467    0.00426   -0.01541
AFIX 137
H2S1  2    0.978930    0.350639    0.134896    11.00000   -1.50000
H2S2  2    0.889476    0.364311    0.064806    11.00000   -1.50000
H2S3  2    0.843225    0.381008    0.141250    11.00000   -1.50000
AFIX   0
HKLF 4
END
REM Highest difference peak  0.378,  deepest hole -0.287,  1-sigma level  0.042
Q1    1   0.6413  0.2196  0.0994  11.00000  0.05    0.38
Q2    1   0.3640  0.3431  0.1886  11.00000  0.05    0.33
Q3    1   0.0636  0.9588  0.0891  11.00000  0.05    0.33
Q4    1   0.3519  0.2544  0.2041  11.00000  0.05    0.32
Q5    1   1.0150  0.5615  0.1293  11.00000  0.05    0.29
Q6    1   0.2591  0.9181  0.2470  11.00000  0.05    0.28
Q7    1   1.0190  0.5076  0.0730  11.00000  0.05    0.28
Q8    1   0.3066  0.2853  0.1272  11.00000  0.05    0.28
Q9    1   0.2988  0.8052  0.1681  11.00000  0.05    0.28
Q10   1   0.6032  0.2905  0.0507  11.00000  0.05    0.28
;

 
data_200K_ThreeSiteModel
# Shelxtl code:  rb08013 
 
_audit_creation_method            SHELXL-2013 
_chemical_name_systematic 
; 
 Triphenyl(P,P,P-triphenylphosphine imidato-kappaN)-phosphorus(1+) 
 1,3,5,7-tetrathia(1,5-SIV)-2,4,6,8,9-pentaazabicyclo[3.3.1]nona-1,4,6,7
 -tetraene(-1) acetonitrile solvate
; 
_chemical_name_common             
;
 Bis(triphenylphosphine)iminium tetrasulfurpentanitride
; 
_chemical_melting_point           ? 
_chemical_formula_moiety          
 'C36 H30 N P2, N5 S4, C2 H3 N'
_chemical_formula_sum 
 'C38 H33 N7 P2 S4' 
_chemical_formula_weight          777.89 
 
loop_ 
 _atom_type_symbol 
 _atom_type_description 
 _atom_type_scat_dispersion_real 
 _atom_type_scat_dispersion_imag 
 _atom_type_scat_source 
 'C'  'C'   0.0033   0.0016 
 'International Tables Vol C Tables 4.2.6.8 and 6.1.1.4' 
 'H'  'H'   0.0000   0.0000 
 'International Tables Vol C Tables 4.2.6.8 and 6.1.1.4' 
 'N'  'N'   0.0061   0.0033 
 'International Tables Vol C Tables 4.2.6.8 and 6.1.1.4' 
 'P'  'P'   0.1023   0.0942 
 'International Tables Vol C Tables 4.2.6.8 and 6.1.1.4' 
 'S'  'S'   0.1246   0.1234 
 'International Tables Vol C Tables 4.2.6.8 and 6.1.1.4' 
 
_space_group_crystal_system       monoclinic
_space_group_IT_number            14
_space_group_name_H-M_alt         'P 21/c'
_space_group_name_Hall            '-P 2ybc'
 
_shelx_space_group_comment
;
The symmetry employed for this shelxl refinement is uniquely defined
by the following loop, which should always be used as a source of
symmetry information in preference to the above space-group names.
They are only intended as comments.
;
 
loop_
 _space_group_symop_operation_xyz
 'x, y, z'
 '-x, y+1/2, -z+1/2'
 '-x, -y, -z'
 'x, -y-1/2, z-1/2'
 
_cell_length_a                    11.0218(5)
_cell_length_b                    17.8463(8)
_cell_length_c                    18.9487(9)
_cell_angle_alpha                 90
_cell_angle_beta                  94.8131(5)
_cell_angle_gamma                 90
_cell_volume                      3714.0(3)
_cell_formula_units_Z             4
_cell_measurement_temperature     200(2)
_cell_measurement_reflns_used    9864
_cell_measurement_theta_min        2.18
_cell_measurement_theta_max       27.36
_exptl_crystal_description       'Block'
_exptl_crystal_colour            'yellow'
_exptl_crystal_size_min          0.166
_exptl_crystal_size_mid          0.198
_exptl_crystal_size_max          0.406
_exptl_crystal_density_diffrn     1.391 
_exptl_crystal_F_000              1616 
_exptl_absorpt_coefficient_mu     0.382 
_exptl_absorpt_correction_type    multi-scan
_exptl_absorpt_correction_T_min   0.7059 
_exptl_absorpt_correction_T_max   0.7456
_exptl_absorpt_process_details   
; 
SADABS (Bruker, 2008)
;
_exptl_special_details           
; 
 A crystal coated in 2-component expoxy was mounted on the end of a thin glass
 capillary and cooled in the gas stream of the diffractometer Kryoflex device.
;
loop_
 _exptl_crystal_face_index_h
 _exptl_crystal_face_index_k
 _exptl_crystal_face_index_l
 _exptl_crystal_face_perp_dist
   -1.00    0.00    0.00    0.1920
    1.00    0.00    0.00    0.1930
    0.00   -1.00    1.00    0.0810
    0.00    1.00   -1.00    0.0830
    0.00   -1.00    0.00    0.1020
    0.00    1.00    0.00    0.0880
    0.00    1.00    1.00    0.0860
    0.00   -1.00   -1.00    0.0960
    0.00    0.00    1.00    0.0760
    0.00    0.00   -1.00    0.1060
 
 
_diffrn_ambient_temperature       200(2) 
_diffrn_radiation_probe          x-ray
_diffrn_radiation_type           MoK\a
_diffrn_radiation_wavelength     0.71073
_diffrn_source                   'fine-focus sealed tube'
_diffrn_source_type              'Bruker D8'
_diffrn_radiation_monochromator  graphite
_diffrn_measurement_device_type  
;
 Bruker ApexII CCD area-detector diffractometer
;
_diffrn_measurement_method        '\f and \w scans' 
_diffrn_detector_area_resol_mean  66.06 
_diffrn_reflns_number             52563
_diffrn_reflns_av_unetI/netI      0.0163
_diffrn_reflns_av_R_equivalents   0.0240
_diffrn_reflns_limit_h_min        -14
_diffrn_reflns_limit_h_max        14
_diffrn_reflns_limit_k_min        -23
_diffrn_reflns_limit_k_max        23
_diffrn_reflns_limit_l_min        -24
_diffrn_reflns_limit_l_max        24
_diffrn_reflns_theta_min          2.157
_diffrn_reflns_theta_max          27.388
_diffrn_reflns_theta_full         27.500
_diffrn_measured_fraction_theta_max   0.993
_diffrn_measured_fraction_theta_full  0.981
_diffrn_reflns_Laue_measured_fraction_max    0.993
_diffrn_reflns_Laue_measured_fraction_full   0.981
_diffrn_reflns_point_group_measured_fraction_max   0.993
_diffrn_reflns_point_group_measured_fraction_full  0.981
_reflns_number_total              8381
_reflns_number_gt                 7026
_reflns_threshold_expression      'I > 2\s(I)'
_reflns_Friedel_coverage          0.000
_reflns_Friedel_fraction_max      .
_reflns_Friedel_fraction_full     .

_reflns_special_details
;
 Reflections were merged by SHELXL according to the crystal
 class for the calculation of statistics and refinement.
 
 _reflns_Friedel_fraction is defined as the number of unique
 Friedel pairs measured divided by the number that would be
 possible theoretically, ignoring centric projections and
 systematic absences.
; 
 
_computing_data_collection       'APEX2 (Bruker, 2008)'
_computing_cell_refinement       'SAINT-Plus (Bruker, 2008)'
_computing_data_reduction        'SAINT-Plus'
_computing_structure_solution    'SHELXS (Sheldrick, 2008)'
# if use Dual Space, write: 'SHELXD (Sheldrick, 2008)'
_computing_structure_refinement  'SHELXL-2013 (Sheldrick, 2008)'
_computing_molecular_graphics    'Mercury (Macrae <i>et al.</i>, 2008)'
_computing_publication_material  'publCIF (Westrip, 2010)'
# Bruker (2008). APEX2, SAINT-Plus and SADABS. Bruker AXS Inc., Madison
# Wisconsin, USA.
# Sheldrick, G. M. (2008). Acta Cryst. A64, 112-122.
# Sheldrick, G. M. (2002). TWINABS, University of Goettingen.
# Macrae, C. F., Bruno, I. J., Chisholm, J. A., Edgington, P. R., McCabe, P.,
# Pidcock, E., Rodriguez-Monge, L., Taylor, R., van de Streek, J. & Wood,
# P. A. (2008). J. Appl. Cryst. 41, 466-470.
# Westrip, S. P. (2010). J. Appl. Cryst. 43, 920-925.
 
_refine_special_details
;
 Positional disorder was encountered for the S4N5- anion. After considerable
 trial and error, a model was developed with the capping N9 atom rotated in
 the -ve Z position. The occupancies refined to 0.57:0.43. Residual Q of the
 order of H atoms in e.d. clusterd around N9, N6a and N9A, suggesting that
 there  is further positional disorder in the molecule, thus scrambling all
 the sites. This was accomodated by adjusting their occupancies an monitoring
 the displacement elipsoids. An excellent fit was obtained with N9 75% and N6A
 20% and N9A at 48%. This corresponds to a 3-site disorder model in ratio 
 approximately 0.57:0.25:0.18. At this point ALL the peaks in the final 
 difference map correspond to bonding e.d. The model is judged excellent.
;
 
_refine_ls_structure_factor_coef  Fsqd  
_refine_ls_matrix_type            full 
_refine_ls_weighting_scheme       calc  
_refine_ls_weighting_details
'w=1/[\s^2^(Fo^2^)+(0.0498P)^2^+1.3695P] where P=(Fo^2^+2Fc^2^)/3'
_atom_sites_solution_primary      direct 
_atom_sites_solution_secondary    difmap 
_atom_sites_solution_hydrogens    geom
_refine_ls_hydrogen_treatment     constr
_refine_ls_extinction_method      none
_refine_ls_extinction_coef        .
_refine_ls_number_reflns          8381
_refine_ls_number_parameters      542
_refine_ls_number_restraints      62
_refine_ls_R_factor_all           0.0424
_refine_ls_R_factor_gt            0.0339
_refine_ls_wR_factor_ref          0.0966
_refine_ls_wR_factor_gt           0.0903
_refine_ls_goodness_of_fit_ref    1.026
_refine_ls_restrained_S_all       1.022
_refine_ls_shift/su_max           0.001
_refine_ls_shift/su_mean          0.000
 
loop_
 _atom_site_label
 _atom_site_type_symbol
 _atom_site_fract_x
 _atom_site_fract_y
 _atom_site_fract_z
 _atom_site_U_iso_or_equiv
 _atom_site_adp_type
 _atom_site_occupancy
 _atom_site_site_symmetry_order  
 _atom_site_calc_flag
 _atom_site_refinement_flags_posn
 _atom_site_refinement_flags_adp
 _atom_site_refinement_flags_occupancy
 _atom_site_disorder_assembly
 _atom_site_disorder_group
S1 S 0.0125(4) 0.8766(3) 0.1514(3) 0.0563(8) Uani 0.57 1 d D . P A 1
S3 S 0.1708(6) 0.9716(3) 0.2283(3) 0.0701(14) Uani 0.57 1 d D . P A 1
S5 S 0.1489(5) 0.9789(3) 0.0846(2) 0.0590(11) Uani 0.57 1 d D . P A 1
S7 S 0.2562(3) 0.85599(17) 0.15077(15) 0.0491(5) Uani 0.57 1 d D . P A 1
N2 N 0.0471(6) 0.9243(5) 0.2263(4) 0.076(2) Uani 0.57 1 d D . P A 1
N4 N 0.1785(10) 1.0235(7) 0.1629(4) 0.065(2) Uani 0.57 1 d D . P A 1
N6 N 0.2616(8) 0.9144(4) 0.0884(4) 0.0594(16) Uani 0.57 1 d D . P A 1
N8 N 0.1256(7) 0.8165(4) 0.1505(4) 0.0635(16) Uani 0.57 1 d D . P A 1
N9 N 0.0151(2) 0.93686(12) 0.08472(11) 0.0491(5) Uani 0.75 1 d D . P A 1
S1A S 0.2269(4) 0.8514(2) 0.1642(2) 0.0586(10) Uani 0.43 1 d D . P B 2
S3A S 0.1422(7) 0.9626(4) 0.0751(3) 0.0533(11) Uani 0.43 1 d D . P B 2
S5A S 0.1601(7) 0.9806(3) 0.2175(4) 0.0506(9) Uani 0.43 1 d D . P B 2
S7A S -0.0128(5) 0.8906(3) 0.1564(3) 0.0504(8) Uani 0.43 1 d D . P B 2
N2A N 0.2310(11) 0.8889(5) 0.0888(7) 0.069(3) Uani 0.43 1 d D . P B 2
N4A N 0.1677(16) 1.0205(8) 0.1384(5) 0.064(3) Uani 0.43 1 d D . P B 2
N6A N 0.0161(17) 0.9445(14) 0.2138(13) 0.061(4) Uani 0.2 1 d D . P B 2
N8A N 0.0833(9) 0.8235(6) 0.1677(5) 0.064(2) Uani 0.43 1 d D . P B 2
N9A N 0.2512(3) 0.91172(19) 0.22466(17) 0.0482(8) Uani 0.48 1 d D . P B 2
P1 P 0.57001(3) 0.24711(2) 0.07998(2) 0.02388(9) Uani 1 1 d . . . . .
P2 P 0.36985(3) 0.29140(2) 0.16629(2) 0.02346(9) Uani 1 1 d . . . . .
N1 N 0.50279(11) 0.28314(7) 0.14220(7) 0.0303(3) Uani 1 1 d . . . . .
C1 C 0.70420(12) 0.20009(8) 0.11771(8) 0.0269(3) Uani 1 1 d . . . . .
C2 C 0.75888(14) 0.14330(8) 0.08116(8) 0.0320(3) Uani 1 1 d . . . . .
H2 H 0.7227 0.1266 0.0367 0.038 Uiso 1 1 calc R U . . .
C3 C 0.86638(14) 0.11124(9) 0.11005(10) 0.0388(4) Uani 1 1 d . . . . .
H3 H 0.9037 0.0724 0.0853 0.047 Uiso 1 1 calc R U . . .
C4 C 0.91957(15) 0.13547(10) 0.17459(10) 0.0410(4) Uani 1 1 d . . . . .
H4 H 0.9934 0.1133 0.1940 0.049 Uiso 1 1 calc R U . . .
C5 C 0.86569(15) 0.19187(10) 0.21100(10) 0.0421(4) Uani 1 1 d . . . . .
H5 H 0.9027 0.2085 0.2553 0.050 Uiso 1 1 calc R U . . .
C6 C 0.75788(14) 0.22417(9) 0.18306(9) 0.0350(3) Uani 1 1 d . . . . .
H6 H 0.7206 0.2626 0.2083 0.042 Uiso 1 1 calc R U . . .
C7 C 0.62276(13) 0.31911(8) 0.02318(8) 0.0286(3) Uani 1 1 d . . . . .
C8 C 0.69638(16) 0.30009(9) -0.03028(9) 0.0391(4) Uani 1 1 d . . . . .
H8 H 0.7154 0.2490 -0.0382 0.047 Uiso 1 1 calc R U . . .
C9 C 0.74185(18) 0.35541(11) -0.07195(10) 0.0470(4) Uani 1 1 d . . . . .
H9 H 0.7918 0.3422 -0.1085 0.056 Uiso 1 1 calc R U . . .
C10 C 0.71494(18) 0.42934(10) -0.06066(11) 0.0506(5) Uani 1 1 d . . . . .
H10 H 0.7465 0.4672 -0.0893 0.061 Uiso 1 1 calc R U . . .
C11 C 0.64207(18) 0.44879(10) -0.00768(11) 0.0510(5) Uani 1 1 d . . . . .
H11 H 0.6235 0.5000 -0.0001 0.061 Uiso 1 1 calc R U . . .
C12 C 0.59578(15) 0.39382(9) 0.03450(9) 0.0384(4) Uani 1 1 d . . . . .
H12 H 0.5458 0.4074 0.0710 0.046 Uiso 1 1 calc R U . . .
C13 C 0.48239(13) 0.18186(8) 0.02498(7) 0.0272(3) Uani 1 1 d . . . . .
C14 C 0.46035(14) 0.11078(8) 0.05136(9) 0.0342(3) Uani 1 1 d . . . . .
H14 H 0.4959 0.0966 0.0968 0.041 Uiso 1 1 calc R U . . .
C15 C 0.38710(16) 0.06084(9) 0.01178(11) 0.0449(4) Uani 1 1 d . . . . .
H15 H 0.3729 0.0122 0.0298 0.054 Uiso 1 1 calc R U . . .
C16 C 0.33467(18) 0.08164(11) -0.05389(11) 0.0522(5) Uani 1 1 d . . . . .
H16 H 0.2841 0.0473 -0.0810 0.063 Uiso 1 1 calc R U . . .
C17 C 0.35529(19) 0.15169(13) -0.08021(10) 0.0549(5) Uani 1 1 d . . . . .
H17 H 0.3185 0.1656 -0.1254 0.066 Uiso 1 1 calc R U . . .
C18 C 0.42912(16) 0.20219(10) -0.04144(9) 0.0410(4) Uani 1 1 d . . . . .
H18 H 0.4434 0.2505 -0.0601 0.049 Uiso 1 1 calc R U . . .
C19 C 0.34198(13) 0.22541(8) 0.23496(7) 0.0283(3) Uani 1 1 d . . . . .
C20 C 0.43846(16) 0.18559(9) 0.26849(9) 0.0392(4) Uani 1 1 d . . . . .
H20 H 0.5183 0.1916 0.2540 0.047 Uiso 1 1 calc R U . . .
C21 C 0.4175(2) 0.13682(11) 0.32355(10) 0.0503(5) Uani 1 1 d . . . . .
H21 H 0.4834 0.1096 0.3467 0.060 Uiso 1 1 calc R U . . .
C22 C 0.3020(2) 0.12798(11) 0.34450(9) 0.0503(5) Uani 1 1 d . . . . .
H22 H 0.2882 0.0943 0.3818 0.060 Uiso 1 1 calc R U . . .
C23 C 0.20609(18) 0.16781(11) 0.31168(9) 0.0478(4) Uani 1 1 d . . . . .
H23 H 0.1265 0.1616 0.3265 0.057 Uiso 1 1 calc R U . . .
C24 C 0.22555(15) 0.21670(10) 0.25739(9) 0.0382(4) Uani 1 1 d . . . . .
H24 H 0.1594 0.2445 0.2352 0.046 Uiso 1 1 calc R U . . .
C25 C 0.35852(13) 0.38286(8) 0.20492(7) 0.0262(3) Uani 1 1 d . . . . .
C26 C 0.24621(14) 0.41483(9) 0.21509(8) 0.0339(3) Uani 1 1 d . . . . .
H26 H 0.1732 0.3893 0.1996 0.041 Uiso 1 1 calc R U . . .
C27 C 0.24099(16) 0.48392(10) 0.24782(9) 0.0416(4) Uani 1 1 d . . . . .
H27 H 0.1643 0.5063 0.2539 0.050 Uiso 1 1 calc R U . . .
C28 C 0.34684(17) 0.52043(9) 0.27167(9) 0.0415(4) Uani 1 1 d . . . . .
H28 H 0.3428 0.5679 0.2940 0.050 Uiso 1 1 calc R U . . .
C29 C 0.45829(16) 0.48836(9) 0.26334(10) 0.0415(4) Uani 1 1 d . . . . .
H29 H 0.5309 0.5133 0.2808 0.050 Uiso 1 1 calc R U . . .
C30 C 0.46492(14) 0.41971(8) 0.22944(8) 0.0336(3) Uani 1 1 d . . . . .
H30 H 0.5419 0.3980 0.2230 0.040 Uiso 1 1 calc R U . . .
C31 C 0.24981(12) 0.28123(8) 0.09721(7) 0.0260(3) Uani 1 1 d . . . . .
C32 C 0.19427(14) 0.21175(9) 0.08341(8) 0.0319(3) Uani 1 1 d . . . . .
H32 H 0.2152 0.1701 0.1132 0.038 Uiso 1 1 calc R U . . .
C33 C 0.10837(15) 0.20394(10) 0.02604(9) 0.0415(4) Uani 1 1 d . . . . .
H33 H 0.0711 0.1567 0.0161 0.050 Uiso 1 1 calc R U . . .
C34 C 0.07710(16) 0.26473(12) -0.01660(9) 0.0471(4) Uani 1 1 d . . . . .
H34 H 0.0172 0.2592 -0.0553 0.057 Uiso 1 1 calc R U . . .
C35 C 0.13181(17) 0.33332(11) -0.00367(9) 0.0462(4) Uani 1 1 d . . . . .
H35 H 0.1098 0.3748 -0.0335 0.055 Uiso 1 1 calc R U . . .
C36 C 0.21895(15) 0.34190(9) 0.05279(8) 0.0347(3) Uani 1 1 d . . . . .
H36 H 0.2577 0.3890 0.0613 0.042 Uiso 1 1 calc R U . . .
N1S N 0.9915(3) 0.51924(19) 0.10900(17) 0.1098(11) Uani 1 1 d . . . . .
C1S C 0.9566(2) 0.4587(2) 0.10970(14) 0.0783(8) Uani 1 1 d . . . . .
C2S C 0.9134(2) 0.38257(19) 0.11417(16) 0.0874(9) Uani 1 1 d . . . . .
H2S1 H 0.9777 0.3513 0.1379 0.131 Uiso 1 1 calc R U . . .
H2S2 H 0.8919 0.3632 0.0664 0.131 Uiso 1 1 calc R U . . .
H2S3 H 0.8415 0.3815 0.1413 0.131 Uiso 1 1 calc R U . . .
 
loop_
 _atom_site_aniso_label
 _atom_site_aniso_U_11
 _atom_site_aniso_U_22
 _atom_site_aniso_U_33
 _atom_site_aniso_U_23
 _atom_site_aniso_U_13
 _atom_site_aniso_U_12
S1 0.0497(18) 0.0617(16) 0.0575(8) -0.0104(9) 0.0048(11) -0.0146(11)
S3 0.0601(17) 0.099(3) 0.0524(15) -0.0366(16) 0.0144(12) -0.0254(17)
S5 0.0589(9) 0.0494(17) 0.070(2) 0.0178(13) 0.0131(11) 0.0109(10)
S7 0.0604(11) 0.0405(6) 0.0457(12) -0.0087(7) -0.0005(7) 0.0157(6)
N2 0.057(4) 0.115(6) 0.059(4) -0.031(4) 0.025(3) -0.018(3)
N4 0.075(3) 0.043(2) 0.080(6) -0.022(5) 0.027(4) -0.0041(19)
N6 0.073(4) 0.068(4) 0.040(2) 0.011(3) 0.020(2) 0.024(3)
N8 0.073(4) 0.039(2) 0.077(4) -0.006(2) -0.003(3) -0.008(3)
N9 0.0535(12) 0.0444(11) 0.0478(12) 0.0002(9) -0.0042(9) 0.0044(9)
S1A 0.081(2) 0.0577(13) 0.0366(11) 0.0033(8) 0.0004(11) 0.0417(15)
S3A 0.0696(18) 0.058(3) 0.0344(9) 0.0190(15) 0.0158(9) 0.0239(18)
S5A 0.0526(13) 0.0473(10) 0.053(2) -0.0298(12) 0.0123(14) -0.0034(8)
S7A 0.0397(17) 0.064(2) 0.0467(14) 0.0045(14) -0.0026(11) -0.0141(12)
N2A 0.079(6) 0.066(6) 0.068(4) 0.001(4) 0.033(4) 0.027(4)
N4A 0.113(6) 0.031(4) 0.053(5) -0.006(4) 0.038(5) -0.001(3)
N6A 0.027(7) 0.087(10) 0.069(9) 0.006(7) 0.007(5) 0.007(5)
N8A 0.094(7) 0.038(3) 0.056(4) 0.012(3) -0.013(4) -0.005(4)
N9A 0.0360(16) 0.059(2) 0.0462(18) -0.0097(15) -0.0191(13) 0.0141(15)
P1 0.02521(18) 0.02126(17) 0.02558(18) -0.00097(13) 0.00455(13) 0.00162(13)
P2 0.02438(17) 0.02233(17) 0.02387(17) -0.00300(13) 0.00321(13) 0.00026(12)
N1 0.0278(6) 0.0325(6) 0.0310(6) -0.0075(5) 0.0052(5) 0.0014(5)
C1 0.0255(7) 0.0251(7) 0.0307(7) 0.0027(5) 0.0055(5) 0.0008(5)
C2 0.0310(7) 0.0297(7) 0.0360(8) 0.0000(6) 0.0071(6) 0.0032(6)
C3 0.0313(8) 0.0324(8) 0.0539(10) 0.0020(7) 0.0116(7) 0.0065(6)
C4 0.0278(8) 0.0383(9) 0.0563(10) 0.0096(8) 0.0007(7) 0.0036(6)
C5 0.0371(9) 0.0445(9) 0.0429(9) 0.0013(7) -0.0065(7) -0.0007(7)
C6 0.0346(8) 0.0334(8) 0.0367(8) -0.0030(6) 0.0011(6) 0.0017(6)
C7 0.0284(7) 0.0259(7) 0.0318(7) 0.0021(6) 0.0042(5) -0.0005(5)
C8 0.0471(9) 0.0334(8) 0.0388(9) 0.0018(7) 0.0147(7) 0.0016(7)
C9 0.0512(10) 0.0493(10) 0.0428(10) 0.0059(8) 0.0186(8) -0.0041(8)
C10 0.0526(11) 0.0408(10) 0.0601(12) 0.0148(8) 0.0141(9) -0.0111(8)
C11 0.0571(11) 0.0266(8) 0.0713(13) 0.0077(8) 0.0176(10) -0.0023(7)
C12 0.0387(8) 0.0277(7) 0.0502(10) 0.0020(7) 0.0125(7) 0.0008(6)
C13 0.0287(7) 0.0261(7) 0.0273(7) -0.0037(5) 0.0051(5) 0.0016(5)
C14 0.0323(8) 0.0284(7) 0.0421(9) -0.0003(6) 0.0032(6) 0.0002(6)
C15 0.0393(9) 0.0291(8) 0.0670(12) -0.0082(8) 0.0091(8) -0.0035(7)
C16 0.0492(11) 0.0520(11) 0.0549(11) -0.0236(9) 0.0023(9) -0.0125(8)
C17 0.0590(12) 0.0703(13) 0.0334(9) -0.0072(9) -0.0069(8) -0.0132(10)
C18 0.0482(10) 0.0426(9) 0.0316(8) 0.0021(7) -0.0005(7) -0.0063(7)
C19 0.0355(8) 0.0254(7) 0.0240(7) -0.0025(5) 0.0031(5) -0.0018(6)
C20 0.0441(9) 0.0386(8) 0.0347(8) 0.0018(7) 0.0029(7) 0.0085(7)
C21 0.0676(13) 0.0442(10) 0.0381(9) 0.0081(8) -0.0003(8) 0.0146(9)
C22 0.0770(14) 0.0436(10) 0.0306(9) 0.0075(7) 0.0055(8) -0.0065(9)
C23 0.0531(11) 0.0575(11) 0.0337(9) 0.0052(8) 0.0088(7) -0.0136(9)
C24 0.0373(8) 0.0453(9) 0.0321(8) 0.0046(7) 0.0029(6) -0.0048(7)
C25 0.0293(7) 0.0246(6) 0.0249(7) -0.0035(5) 0.0041(5) 0.0010(5)
C26 0.0299(7) 0.0350(8) 0.0372(8) -0.0089(6) 0.0046(6) 0.0019(6)
C27 0.0424(9) 0.0391(9) 0.0440(9) -0.0118(7) 0.0079(7) 0.0108(7)
C28 0.0544(10) 0.0289(8) 0.0416(9) -0.0121(7) 0.0069(8) 0.0015(7)
C29 0.0433(9) 0.0335(8) 0.0474(10) -0.0119(7) 0.0013(7) -0.0063(7)
C30 0.0316(8) 0.0310(7) 0.0383(8) -0.0066(6) 0.0034(6) 0.0006(6)
C31 0.0263(7) 0.0277(7) 0.0242(7) -0.0029(5) 0.0038(5) 0.0006(5)
C32 0.0329(8) 0.0329(8) 0.0301(7) -0.0037(6) 0.0042(6) -0.0044(6)
C33 0.0382(9) 0.0502(10) 0.0361(8) -0.0122(7) 0.0032(7) -0.0118(7)
C34 0.0395(9) 0.0692(12) 0.0311(8) -0.0091(8) -0.0064(7) 0.0021(8)
C35 0.0542(11) 0.0525(11) 0.0308(8) 0.0041(7) -0.0030(7) 0.0117(8)
C36 0.0421(9) 0.0322(8) 0.0299(8) 0.0005(6) 0.0033(6) 0.0020(6)
N1S 0.0786(17) 0.128(2) 0.125(2) 0.070(2) 0.0214(15) 0.0300(17)
C1S 0.0466(13) 0.128(3) 0.0603(14) 0.0323(16) 0.0070(10) 0.0221(15)
C2S 0.0521(14) 0.122(2) 0.0886(19) -0.0321(18) 0.0058(13) -0.0162(15)
 
_geom_special_details
;
 All esds (except the esd in the dihedral angle between two l.s. planes)
 are estimated using the full covariance matrix.  The cell esds are taken
 into account individually in the estimation of esds in distances, angles
 and torsion angles; correlations between esds in cell parameters are only
 used when they are defined by crystal symmetry.  An approximate (isotropic)
 treatment of cell esds is used for estimating esds involving l.s. planes.
;
 
loop_
 _geom_bond_atom_site_label_1
 _geom_bond_atom_site_label_2
 _geom_bond_distance
 _geom_bond_site_symmetry_2
 _geom_bond_publ_flag
S1 N8 1.645(8) . ?
S1 N9 1.661(6) . ?
S1 N2 1.672(9) . ?
S3 N4 1.554(11) . ?
S3 N2 1.601(11) . ?
S5 N9 1.655(6) . ?
S5 N6 1.691(10) . ?
S5 N4 1.691(9) . ?
S7 N6 1.581(7) . ?
S7 N8 1.603(7) . ?
S1A N9A 1.579(6) . ?
S1A N2A 1.581(12) . ?
S1A N8A 1.665(10) . ?
S3A N4A 1.589(11) . ?
S3A N2A 1.647(13) . ?
S5A N9A 1.586(6) . ?
S5A N4A 1.667(14) . ?
S5A N6A 1.71(3) . ?
S7A N6A 1.47(3) . ?
S7A N8A 1.602(9) . ?
P1 N1 1.5807(12) . ?
P1 C13 1.7905(14) . ?
P1 C1 1.7959(14) . ?
P1 C7 1.8035(15) . ?
P2 N1 1.5778(12) . ?
P2 C31 1.7906(14) . ?
P2 C25 1.7975(14) . ?
P2 C19 1.8003(15) . ?
C1 C2 1.393(2) . ?
C1 C6 1.395(2) . ?
C2 C3 1.386(2) . ?
C2 H2 0.9500 . ?
C3 C4 1.381(3) . ?
C3 H3 0.9500 . ?
C4 C5 1.382(3) . ?
C4 H4 0.9500 . ?
C5 C6 1.385(2) . ?
C5 H5 0.9500 . ?
C6 H6 0.9500 . ?
C7 C12 1.387(2) . ?
C7 C8 1.392(2) . ?
C8 C9 1.384(2) . ?
C8 H8 0.9500 . ?
C9 C10 1.373(3) . ?
C9 H9 0.9500 . ?
C10 C11 1.381(3) . ?
C10 H10 0.9500 . ?
C11 C12 1.389(2) . ?
C11 H11 0.9500 . ?
C12 H12 0.9500 . ?
C13 C18 1.392(2) . ?
C13 C14 1.392(2) . ?
C14 C15 1.381(2) . ?
C14 H14 0.9500 . ?
C15 C16 1.378(3) . ?
C15 H15 0.9500 . ?
C16 C17 1.372(3) . ?
C16 H16 0.9500 . ?
C17 C18 1.383(2) . ?
C17 H17 0.9500 . ?
C18 H18 0.9500 . ?
C19 C20 1.388(2) . ?
C19 C24 1.394(2) . ?
C20 C21 1.393(2) . ?
C20 H20 0.9500 . ?
C21 C22 1.374(3) . ?
C21 H21 0.9500 . ?
C22 C23 1.378(3) . ?
C22 H22 0.9500 . ?
C23 C24 1.379(2) . ?
C23 H23 0.9500 . ?
C24 H24 0.9500 . ?
C25 C30 1.390(2) . ?
C25 C26 1.391(2) . ?
C26 C27 1.384(2) . ?
C26 H26 0.9500 . ?
C27 C28 1.379(2) . ?
C27 H27 0.9500 . ?
C28 C29 1.376(2) . ?
C28 H28 0.9500 . ?
C29 C30 1.388(2) . ?
C29 H29 0.9500 . ?
C30 H30 0.9500 . ?
C31 C36 1.396(2) . ?
C31 C32 1.398(2) . ?
C32 C33 1.387(2) . ?
C32 H32 0.9500 . ?
C33 C34 1.379(3) . ?
C33 H33 0.9500 . ?
C34 C35 1.378(3) . ?
C34 H34 0.9500 . ?
C35 C36 1.385(2) . ?
C35 H35 0.9500 . ?
C36 H36 0.9500 . ?
N1S C1S 1.147(4) . ?
C1S C2S 1.445(5) . ?
C2S H2S1 0.9800 . ?
C2S H2S2 0.9800 . ?
C2S H2S3 0.9800 . ?
 
loop_
 _geom_angle_atom_site_label_1
 _geom_angle_atom_site_label_2
 _geom_angle_atom_site_label_3
 _geom_angle
 _geom_angle_site_symmetry_1
 _geom_angle_site_symmetry_3
 _geom_angle_publ_flag
N8 S1 N9 110.7(4) . . ?
N8 S1 N2 102.8(4) . . ?
N9 S1 N2 107.4(4) . . ?
N4 S3 N2 113.5(6) . . ?
N9 S5 N6 110.1(4) . . ?
N9 S5 N4 108.6(5) . . ?
N6 S5 N4 101.2(6) . . ?
N6 S7 N8 112.2(5) . . ?
S3 N2 S1 114.9(5) . . ?
S3 N4 S5 113.6(7) . . ?
S7 N6 S5 114.1(5) . . ?
S7 N8 S1 113.2(5) . . ?
S5 N9 S1 111.5(3) . . ?
N9A S1A N2A 110.6(5) . . ?
N9A S1A N8A 106.2(4) . . ?
N2A S1A N8A 105.2(6) . . ?
N4A S3A N2A 109.6(8) . . ?
N9A S5A N4A 109.2(7) . . ?
N9A S5A N6A 106.9(8) . . ?
N4A S5A N6A 103.9(10) . . ?
N6A S7A N8A 106.9(8) . . ?
S1A N2A S3A 114.8(7) . . ?
S3A N4A S5A 112.5(9) . . ?
S7A N6A S5A 114.9(14) . . ?
S7A N8A S1A 113.0(7) . . ?
S1A N9A S5A 113.5(3) . . ?
N1 P1 C13 115.79(7) . . ?
N1 P1 C1 108.37(7) . . ?
C13 P1 C1 108.29(7) . . ?
N1 P1 C7 110.49(7) . . ?
C13 P1 C7 107.53(7) . . ?
C1 P1 C7 105.93(7) . . ?
N1 P2 C31 115.22(7) . . ?
N1 P2 C25 107.49(7) . . ?
C31 P2 C25 108.50(6) . . ?
N1 P2 C19 111.53(7) . . ?
C31 P2 C19 107.56(7) . . ?
C25 P2 C19 106.13(6) . . ?
P2 N1 P1 139.34(8) . . ?
C2 C1 C6 119.78(13) . . ?
C2 C1 P1 121.22(11) . . ?
C6 C1 P1 118.90(11) . . ?
C3 C2 C1 119.67(15) . . ?
C3 C2 H2 120.2 . . ?
C1 C2 H2 120.2 . . ?
C4 C3 C2 120.38(15) . . ?
C4 C3 H3 119.8 . . ?
C2 C3 H3 119.8 . . ?
C3 C4 C5 120.13(15) . . ?
C3 C4 H4 119.9 . . ?
C5 C4 H4 119.9 . . ?
C4 C5 C6 120.20(16) . . ?
C4 C5 H5 119.9 . . ?
C6 C5 H5 119.9 . . ?
C5 C6 C1 119.83(15) . . ?
C5 C6 H6 120.1 . . ?
C1 C6 H6 120.1 . . ?
C12 C7 C8 119.51(14) . . ?
C12 C7 P1 120.58(12) . . ?
C8 C7 P1 119.83(11) . . ?
C9 C8 C7 120.16(15) . . ?
C9 C8 H8 119.9 . . ?
C7 C8 H8 119.9 . . ?
C10 C9 C8 120.22(17) . . ?
C10 C9 H9 119.9 . . ?
C8 C9 H9 119.9 . . ?
C9 C10 C11 120.06(16) . . ?
C9 C10 H10 120.0 . . ?
C11 C10 H10 120.0 . . ?
C10 C11 C12 120.31(16) . . ?
C10 C11 H11 119.8 . . ?
C12 C11 H11 119.8 . . ?
C7 C12 C11 119.74(16) . . ?
C7 C12 H12 120.1 . . ?
C11 C12 H12 120.1 . . ?
C18 C13 C14 119.29(14) . . ?
C18 C13 P1 121.53(12) . . ?
C14 C13 P1 119.04(11) . . ?
C15 C14 C13 120.31(16) . . ?
C15 C14 H14 119.8 . . ?
C13 C14 H14 119.8 . . ?
C16 C15 C14 119.89(17) . . ?
C16 C15 H15 120.1 . . ?
C14 C15 H15 120.1 . . ?
C17 C16 C15 120.26(16) . . ?
C17 C16 H16 119.9 . . ?
C15 C16 H16 119.9 . . ?
C16 C17 C18 120.57(18) . . ?
C16 C17 H17 119.7 . . ?
C18 C17 H17 119.7 . . ?
C17 C18 C13 119.68(16) . . ?
C17 C18 H18 120.2 . . ?
C13 C18 H18 120.2 . . ?
C20 C19 C24 119.53(14) . . ?
C20 C19 P2 119.68(12) . . ?
C24 C19 P2 120.71(12) . . ?
C19 C20 C21 119.61(17) . . ?
C19 C20 H20 120.2 . . ?
C21 C20 H20 120.2 . . ?
C22 C21 C20 120.27(17) . . ?
C22 C21 H21 119.9 . . ?
C20 C21 H21 119.9 . . ?
C21 C22 C23 120.32(17) . . ?
C21 C22 H22 119.8 . . ?
C23 C22 H22 119.8 . . ?
C22 C23 C24 120.08(18) . . ?
C22 C23 H23 120.0 . . ?
C24 C23 H23 120.0 . . ?
C23 C24 C19 120.19(16) . . ?
C23 C24 H24 119.9 . . ?
C19 C24 H24 119.9 . . ?
C30 C25 C26 119.69(13) . . ?
C30 C25 P2 118.70(11) . . ?
C26 C25 P2 121.46(11) . . ?
C27 C26 C25 119.91(15) . . ?
C27 C26 H26 120.0 . . ?
C25 C26 H26 120.0 . . ?
C28 C27 C26 120.14(15) . . ?
C28 C27 H27 119.9 . . ?
C26 C27 H27 119.9 . . ?
C29 C28 C27 120.30(15) . . ?
C29 C28 H28 119.8 . . ?
C27 C28 H28 119.8 . . ?
C28 C29 C30 120.16(15) . . ?
C28 C29 H29 119.9 . . ?
C30 C29 H29 119.9 . . ?
C29 C30 C25 119.77(14) . . ?
C29 C30 H30 120.1 . . ?
C25 C30 H30 120.1 . . ?
C36 C31 C32 119.65(13) . . ?
C36 C31 P2 119.34(11) . . ?
C32 C31 P2 120.78(11) . . ?
C33 C32 C31 119.67(15) . . ?
C33 C32 H32 120.2 . . ?
C31 C32 H32 120.2 . . ?
C34 C33 C32 120.04(16) . . ?
C34 C33 H33 120.0 . . ?
C32 C33 H33 120.0 . . ?
C35 C34 C33 120.71(15) . . ?
C35 C34 H34 119.6 . . ?
C33 C34 H34 119.6 . . ?
C34 C35 C36 120.03(16) . . ?
C34 C35 H35 120.0 . . ?
C36 C35 H35 120.0 . . ?
C35 C36 C31 119.88(15) . . ?
C35 C36 H36 120.1 . . ?
C31 C36 H36 120.1 . . ?
N1S C1S C2S 177.3(3) . . ?
C1S C2S H2S1 109.5 . . ?
C1S C2S H2S2 109.5 . . ?
H2S1 C2S H2S2 109.5 . . ?
C1S C2S H2S3 109.5 . . ?
H2S1 C2S H2S3 109.5 . . ?
H2S2 C2S H2S3 109.5 . . ?
 
loop_
 _geom_torsion_atom_site_label_1
 _geom_torsion_atom_site_label_2
 _geom_torsion_atom_site_label_3
 _geom_torsion_atom_site_label_4
 _geom_torsion
 _geom_torsion_site_symmetry_1
 _geom_torsion_site_symmetry_2
 _geom_torsion_site_symmetry_3
 _geom_torsion_site_symmetry_4
 _geom_torsion_publ_flag
N4 S3 N2 S1 51.6(7) . . . . ?
N8 S1 N2 S3 63.6(7) . . . . ?
N9 S1 N2 S3 -53.2(5) . . . . ?
N2 S3 N4 S5 -51.0(8) . . . . ?
N9 S5 N4 S3 54.3(8) . . . . ?
N6 S5 N4 S3 -61.5(8) . . . . ?
N8 S7 N6 S5 52.7(6) . . . . ?
N9 S5 N6 S7 -51.9(6) . . . . ?
N4 S5 N6 S7 62.9(6) . . . . ?
N6 S7 N8 S1 -54.3(6) . . . . ?
N9 S1 N8 S7 54.9(6) . . . . ?
N2 S1 N8 S7 -59.5(6) . . . . ?
N6 S5 N9 S1 51.8(4) . . . . ?
N4 S5 N9 S1 -58.1(5) . . . . ?
N8 S1 N9 S5 -54.2(5) . . . . ?
N2 S1 N9 S5 57.3(4) . . . . ?
N9A S1A N2A S3A -52.7(8) . . . . ?
N8A S1A N2A S3A 61.5(8) . . . . ?
N4A S3A N2A S1A 51.7(10) . . . . ?
N2A S3A N4A S5A -51.9(12) . . . . ?
N9A S5A N4A S3A 55.5(12) . . . . ?
N6A S5A N4A S3A -58.3(13) . . . . ?
N8A S7A N6A S5A 58.9(15) . . . . ?
N9A S5A N6A S7A -57.2(14) . . . . ?
N4A S5A N6A S7A 58.2(13) . . . . ?
N6A S7A N8A S1A -60.9(13) . . . . ?
N9A S1A N8A S7A 59.2(7) . . . . ?
N2A S1A N8A S7A -58.0(8) . . . . ?
N2A S1A N9A S5A 56.0(7) . . . . ?
N8A S1A N9A S5A -57.6(6) . . . . ?
N4A S5A N9A S1A -56.8(7) . . . . ?
N6A S5A N9A S1A 55.1(10) . . . . ?
C31 P2 N1 P1 -22.17(16) . . . . ?
C25 P2 N1 P1 -143.26(13) . . . . ?
C19 P2 N1 P1 100.80(14) . . . . ?
C13 P1 N1 P2 -13.95(16) . . . . ?
C1 P1 N1 P2 -135.79(13) . . . . ?
C7 P1 N1 P2 108.57(13) . . . . ?
N1 P1 C1 C2 158.07(12) . . . . ?
C13 P1 C1 C2 31.74(14) . . . . ?
C7 P1 C1 C2 -83.35(13) . . . . ?
N1 P1 C1 C6 -25.60(14) . . . . ?
C13 P1 C1 C6 -151.93(12) . . . . ?
C7 P1 C1 C6 92.97(13) . . . . ?
C6 C1 C2 C3 -0.1(2) . . . . ?
P1 C1 C2 C3 176.21(12) . . . . ?
C1 C2 C3 C4 -0.2(2) . . . . ?
C2 C3 C4 C5 0.2(3) . . . . ?
C3 C4 C5 C6 0.2(3) . . . . ?
C4 C5 C6 C1 -0.5(3) . . . . ?
C2 C1 C6 C5 0.5(2) . . . . ?
P1 C1 C6 C5 -175.92(13) . . . . ?
N1 P1 C7 C12 -3.99(15) . . . . ?
C13 P1 C7 C12 123.24(13) . . . . ?
C1 P1 C7 C12 -121.15(13) . . . . ?
N1 P1 C7 C8 172.73(13) . . . . ?
C13 P1 C7 C8 -60.04(14) . . . . ?
C1 P1 C7 C8 55.57(14) . . . . ?
C12 C7 C8 C9 -0.2(3) . . . . ?
P1 C7 C8 C9 -176.99(14) . . . . ?
C7 C8 C9 C10 0.2(3) . . . . ?
C8 C9 C10 C11 -0.1(3) . . . . ?
C9 C10 C11 C12 0.1(3) . . . . ?
C8 C7 C12 C11 0.2(3) . . . . ?
P1 C7 C12 C11 176.93(14) . . . . ?
C10 C11 C12 C7 -0.1(3) . . . . ?
N1 P1 C13 C18 101.46(14) . . . . ?
C1 P1 C13 C18 -136.66(13) . . . . ?
C7 P1 C13 C18 -22.61(15) . . . . ?
N1 P1 C13 C14 -74.15(13) . . . . ?
C1 P1 C13 C14 47.74(13) . . . . ?
C7 P1 C13 C14 161.78(11) . . . . ?
C18 C13 C14 C15 0.5(2) . . . . ?
P1 C13 C14 C15 176.15(12) . . . . ?
C13 C14 C15 C16 -0.6(3) . . . . ?
C14 C15 C16 C17 0.2(3) . . . . ?
C15 C16 C17 C18 0.2(3) . . . . ?
C16 C17 C18 C13 -0.3(3) . . . . ?
C14 C13 C18 C17 0.0(3) . . . . ?
P1 C13 C18 C17 -175.59(15) . . . . ?
N1 P2 C19 C20 11.65(14) . . . . ?
C31 P2 C19 C20 138.90(12) . . . . ?
C25 P2 C19 C20 -105.12(13) . . . . ?
N1 P2 C19 C24 -171.71(12) . . . . ?
C31 P2 C19 C24 -44.46(14) . . . . ?
C25 P2 C19 C24 71.51(13) . . . . ?
C24 C19 C20 C21 0.7(2) . . . . ?
P2 C19 C20 C21 177.40(13) . . . . ?
C19 C20 C21 C22 0.2(3) . . . . ?
C20 C21 C22 C23 -0.6(3) . . . . ?
C21 C22 C23 C24 0.2(3) . . . . ?
C22 C23 C24 C19 0.7(3) . . . . ?
C20 C19 C24 C23 -1.2(2) . . . . ?
P2 C19 C24 C23 -177.81(13) . . . . ?
N1 P2 C25 C30 -20.93(14) . . . . ?
C31 P2 C25 C30 -146.14(12) . . . . ?
C19 P2 C25 C30 98.52(13) . . . . ?
N1 P2 C25 C26 163.56(12) . . . . ?
C31 P2 C25 C26 38.35(14) . . . . ?
C19 P2 C25 C26 -76.99(14) . . . . ?
C30 C25 C26 C27 1.7(2) . . . . ?
P2 C25 C26 C27 177.16(13) . . . . ?
C25 C26 C27 C28 -1.3(3) . . . . ?
C26 C27 C28 C29 -0.2(3) . . . . ?
C27 C28 C29 C30 1.4(3) . . . . ?
C28 C29 C30 C25 -1.0(3) . . . . ?
C26 C25 C30 C29 -0.5(2) . . . . ?
P2 C25 C30 C29 -176.12(13) . . . . ?
N1 P2 C31 C36 -80.84(13) . . . . ?
C25 P2 C31 C36 39.70(13) . . . . ?
C19 P2 C31 C36 154.10(12) . . . . ?
N1 P2 C31 C32 93.52(13) . . . . ?
C25 P2 C31 C32 -145.95(12) . . . . ?
C19 P2 C31 C32 -31.55(14) . . . . ?
C36 C31 C32 C33 -0.5(2) . . . . ?
P2 C31 C32 C33 -174.83(12) . . . . ?
C31 C32 C33 C34 -0.7(2) . . . . ?
C32 C33 C34 C35 1.1(3) . . . . ?
C33 C34 C35 C36 -0.2(3) . . . . ?
C34 C35 C36 C31 -1.0(3) . . . . ?
C32 C31 C36 C35 1.4(2) . . . . ?
P2 C31 C36 C35 175.78(13) . . . . ?
 
_refine_diff_density_max    0.359
_refine_diff_density_min   -0.289
_refine_diff_density_rms    0.043

_shelxl_version_number 2013-3


_iucr_refine_instruction_details
;
TITL 200K_PPN-S4N5 (RB08013) in P2(1)/c
CELL 0.71073  11.0218   17.8463   18.9487   90.0000   94.8131   90.0000
ZERR    4.00   0.0005    0.0008    0.0009    0.0000    0.0005    0.0000
LATT 1
SYMM -X, 0.5+Y, 0.5-Z
SFAC C  H  N  P  S
UNIT 152  132  28  8  16
OMIT  -4  0  1
OMIT      2   4   3
OMIT    -1   4   3
OMIT     1   3   4
OMIT    -1   1   5
OMIT    -2   4   3
OMIT     3   2   0
OMIT     2   0   2
OMIT    -5   0   4
OMIT    -1   6   7
OMIT   -5   5   4
OMIT     1   0   6
OMIT    -2   3   4
OMIT       3   7   3
OMIT    -1   0   2
OMIT    -1   6   3
OMIT    -4   2   4
OMIT    -5   0   6
OMIT     0   1   5
L.S. 12
ACTA 55
BOND $H
FMAP 2
PLAN 10
SADI 0.15 S1 N2 S1 N8 S5 N4 S5 N6 S1A N2A S1A N8A S5A N4A S5A N6A
SADI 0.15 S3 N2 S3 N4 S7 N6 S7 N8 S3A N2A S3A N4A S7A N6A S7A N8A
SADI 0.15 N9 S1 N9 S5 N9A S1A N9A S5A
REM ISOR S1A > N9A
SIZE 0.166  0.198  0.406
CONF
TEMP -73.5
WGHT    0.049800    1.369500
FVAR       0.38586
PART 1
REM  Refined occupancy is 0.57 main, 0.43 minor; confirmed a second time
MOLE 1
S1    5    0.012505    0.876613    0.151388    10.57000    0.04966    0.06171 =
         0.05753   -0.01043    0.00475   -0.01455
S3    5    0.170841    0.971587    0.228279    10.57000    0.06013    0.09939 =
         0.05245   -0.03660    0.01441   -0.02544
S5    5    0.148881    0.978930    0.084592    10.57000    0.05885    0.04937 =
         0.07010    0.01780    0.01312    0.01086
S7    5    0.256233    0.855994    0.150771    10.57000    0.06036    0.04054 =
         0.04566   -0.00870   -0.00047    0.01566
N2    3    0.047141    0.924331    0.226283    10.57000    0.05730    0.11461 =
         0.05864   -0.03071    0.02548   -0.01808
N4    3    0.178526    1.023473    0.162929    10.57000    0.07502    0.04303 =
         0.08016   -0.02190    0.02661   -0.00410
N6    3    0.261619    0.914448    0.088450    10.57000    0.07255    0.06810 =
         0.04014    0.01111    0.02001    0.02396
N8    3    0.125559    0.816494    0.150545    10.57000    0.07264    0.03896 =
         0.07723   -0.00581   -0.00288   -0.00843
N9    3    0.015084    0.936856    0.084720    10.75000    0.05352    0.04438 =
         0.04783    0.00021   -0.00421    0.00437
PART 2
S1A   5    0.226893    0.851395    0.164181    10.43000    0.08067    0.05775 =
         0.03658    0.00331    0.00039    0.04166
S3A   5    0.142218    0.962637    0.075134    10.43000    0.06956    0.05779 =
         0.03439    0.01900    0.01576    0.02385
S5A   5    0.160131    0.980640    0.217489    10.43000    0.05262    0.04727 =
         0.05328   -0.02984    0.01231   -0.00341
S7A   5   -0.012804    0.890636    0.156445    10.43000    0.03967    0.06361 =
         0.04674    0.00450   -0.00255   -0.01411
N2A   3    0.230969    0.888887    0.088826    10.43000    0.07882    0.06576 =
         0.06767    0.00066    0.03309    0.02729
N4A   3    0.167659    1.020497    0.138414    10.43000    0.11280    0.03085 =
         0.05332   -0.00575    0.03773   -0.00150
N6A   3    0.016149    0.944532    0.213832    10.20000    0.02749    0.08670 =
         0.06938    0.00596    0.00723    0.00684
N8A   3    0.083325    0.823512    0.167721    10.43000    0.09365    0.03830 =
         0.05628    0.01218   -0.01250   -0.00485
N9A   3    0.251193    0.911719    0.224664    10.48000    0.03596    0.05867 =
         0.04623   -0.00967   -0.01912    0.01412
PART 0
MOLE 2
P1    4    0.570007    0.247109    0.079983    11.00000    0.02521    0.02126 =
         0.02558   -0.00097    0.00455    0.00162
P2    4    0.369852    0.291397    0.166291    11.00000    0.02438    0.02233 =
         0.02387   -0.00300    0.00321    0.00026
N1    3    0.502790    0.283139    0.142195    11.00000    0.02779    0.03252 =
         0.03097   -0.00748    0.00523    0.00141
C1    1    0.704199    0.200088    0.117708    11.00000    0.02549    0.02511 =
         0.03066    0.00273    0.00549    0.00076
C2    1    0.758875    0.143299    0.081160    11.00000    0.03103    0.02975 =
         0.03600    0.00000    0.00707    0.00320
AFIX  43
H2    2    0.722682    0.126615    0.036655    11.00000   -1.20000
AFIX   0
C3    1    0.866381    0.111239    0.110049    11.00000    0.03128    0.03243 =
         0.05391    0.00200    0.01158    0.00648
AFIX  43
H3    2    0.903659    0.072367    0.085290    11.00000   -1.20000
AFIX   0
C4    1    0.919574    0.135474    0.174585    11.00000    0.02779    0.03834 =
         0.05627    0.00955    0.00065    0.00363
AFIX  43
H4    2    0.993358    0.113346    0.194006    11.00000   -1.20000
AFIX   0
C5    1    0.865692    0.191870    0.211000    11.00000    0.03711    0.04454 =
         0.04286    0.00130   -0.00653   -0.00074
AFIX  43
H5    2    0.902702    0.208527    0.255318    11.00000   -1.20000
AFIX   0
C6    1    0.757884    0.224173    0.183061    11.00000    0.03457    0.03336 =
         0.03673   -0.00298    0.00113    0.00168
AFIX  43
H6    2    0.720611    0.262633    0.208349    11.00000   -1.20000
AFIX   0
C7    1    0.622759    0.319109    0.023184    11.00000    0.02842    0.02591 =
         0.03178    0.00209    0.00417   -0.00049
C8    1    0.696376    0.300093   -0.030282    11.00000    0.04715    0.03336 =
         0.03879    0.00178    0.01468    0.00161
AFIX  43
H8    2    0.715447    0.249026   -0.038188    11.00000   -1.20000
AFIX   0
C9    1    0.741845    0.355407   -0.071946    11.00000    0.05122    0.04934 =
         0.04283    0.00591    0.01862   -0.00407
AFIX  43
H9    2    0.791836    0.342180   -0.108478    11.00000   -1.20000
AFIX   0
C10   1    0.714942    0.429343   -0.060656    11.00000    0.05257    0.04081 =
         0.06006    0.01479    0.01413   -0.01110
AFIX  43
H10   2    0.746468    0.467160   -0.089301    11.00000   -1.20000
AFIX   0
C11   1    0.642072    0.448789   -0.007679    11.00000    0.05715    0.02659 =
         0.07135    0.00768    0.01761   -0.00227
AFIX  43
H11   2    0.623531    0.499990   -0.000057    11.00000   -1.20000
AFIX   0
C12   1    0.595779    0.393815    0.034501    11.00000    0.03868    0.02774 =
         0.05017    0.00201    0.01254    0.00083
AFIX  43
H12   2    0.545831    0.407355    0.070958    11.00000   -1.20000
AFIX   0
C13   1    0.482387    0.181858    0.024982    11.00000    0.02870    0.02610 =
         0.02732   -0.00369    0.00507    0.00157
C14   1    0.460351    0.110775    0.051358    11.00000    0.03226    0.02843 =
         0.04208   -0.00033    0.00325    0.00023
AFIX  43
H14   2    0.495877    0.096560    0.096798    11.00000   -1.20000
AFIX   0
C15   1    0.387099    0.060840    0.011780    11.00000    0.03934    0.02911 =
         0.06699   -0.00818    0.00913   -0.00350
AFIX  43
H15   2    0.372865    0.012233    0.029788    11.00000   -1.20000
AFIX   0
C16   1    0.334674    0.081639   -0.053893    11.00000    0.04923    0.05203 =
         0.05492   -0.02363    0.00228   -0.01252
AFIX  43
H16   2    0.284065    0.047333   -0.081044    11.00000   -1.20000
AFIX   0
C17   1    0.355289    0.151692   -0.080210    11.00000    0.05903    0.07030 =
         0.03340   -0.00722   -0.00690   -0.01316
AFIX  43
H17   2    0.318542    0.165641   -0.125446    11.00000   -1.20000
AFIX   0
C18   1    0.429117    0.202189   -0.041444    11.00000    0.04816    0.04262 =
         0.03158    0.00211   -0.00054   -0.00625
AFIX  43
H18   2    0.443386    0.250515   -0.060078    11.00000   -1.20000
AFIX   0
C19   1    0.341978    0.225410    0.234958    11.00000    0.03554    0.02536 =
         0.02397   -0.00250    0.00307   -0.00184
C20   1    0.438461    0.185586    0.268489    11.00000    0.04412    0.03861 =
         0.03472    0.00178    0.00292    0.00847
AFIX  43
H20   2    0.518322    0.191556    0.253967    11.00000   -1.20000
AFIX   0
C21   1    0.417518    0.136822    0.323551    11.00000    0.06762    0.04425 =
         0.03812    0.00806   -0.00026    0.01457
AFIX  43
H21   2    0.483355    0.109562    0.346718    11.00000   -1.20000
AFIX   0
C22   1    0.302031    0.127983    0.344498    11.00000    0.07702    0.04362 =
         0.03056    0.00749    0.00554   -0.00653
AFIX  43
H22   2    0.288234    0.094258    0.381782    11.00000   -1.20000
AFIX   0
C23   1    0.206086    0.167812    0.311679    11.00000    0.05307    0.05750 =
         0.03372    0.00524    0.00876   -0.01361
AFIX  43
H23   2    0.126454    0.161587    0.326470    11.00000   -1.20000
AFIX   0
C24   1    0.225554    0.216695    0.257390    11.00000    0.03727    0.04535 =
         0.03208    0.00463    0.00292   -0.00476
AFIX  43
H24   2    0.159430    0.244503    0.235223    11.00000   -1.20000
AFIX   0
C25   1    0.358523    0.382857    0.204924    11.00000    0.02933    0.02461 =
         0.02492   -0.00349    0.00414    0.00096
C26   1    0.246215    0.414826    0.215085    11.00000    0.02990    0.03504 =
         0.03718   -0.00886    0.00463    0.00185
AFIX  43
H26   2    0.173204    0.389256    0.199573    11.00000   -1.20000
AFIX   0
C27   1    0.240988    0.483919    0.247818    11.00000    0.04238    0.03911 =
         0.04399   -0.01175    0.00790    0.01080
AFIX  43
H27   2    0.164311    0.506253    0.253870    11.00000   -1.20000
AFIX   0
C28   1    0.346844    0.520432    0.271674    11.00000    0.05437    0.02890 =
         0.04165   -0.01212    0.00695    0.00153
AFIX  43
H28   2    0.342818    0.567944    0.293966    11.00000   -1.20000
AFIX   0
C29   1    0.458286    0.488361    0.263337    11.00000    0.04331    0.03350 =
         0.04735   -0.01194    0.00126   -0.00632
AFIX  43
H29   2    0.530850    0.513266    0.280819    11.00000   -1.20000
AFIX   0
C30   1    0.464923    0.419705    0.229443    11.00000    0.03159    0.03100 =
         0.03830   -0.00664    0.00343    0.00063
AFIX  43
H30   2    0.541914    0.397979    0.223028    11.00000   -1.20000
AFIX   0
C31   1    0.249810    0.281234    0.097207    11.00000    0.02632    0.02768 =
         0.02417   -0.00287    0.00379    0.00058
C32   1    0.194273    0.211752    0.083411    11.00000    0.03294    0.03286 =
         0.03006   -0.00372    0.00418   -0.00443
AFIX  43
H32   2    0.215241    0.170085    0.113171    11.00000   -1.20000
AFIX   0
C33   1    0.108370    0.203939    0.026036    11.00000    0.03822    0.05021 =
         0.03606   -0.01222    0.00319   -0.01176
AFIX  43
H33   2    0.071074    0.156685    0.016119    11.00000   -1.20000
AFIX   0
C34   1    0.077098    0.264726   -0.016602    11.00000    0.03948    0.06918 =
         0.03105   -0.00911   -0.00644    0.00209
AFIX  43
H34   2    0.017176    0.259235   -0.055311    11.00000   -1.20000
AFIX   0
C35   1    0.131811    0.333323   -0.003670    11.00000    0.05419    0.05254 =
         0.03080    0.00407   -0.00297    0.01165
AFIX  43
H35   2    0.109759    0.374768   -0.033496    11.00000   -1.20000
AFIX   0
C36   1    0.218953    0.341899    0.052793    11.00000    0.04210    0.03215 =
         0.02990    0.00050    0.00332    0.00197
AFIX  43
H36   2    0.257653    0.388988    0.061277    11.00000   -1.20000
AFIX   0
MOLE 3
N1S   3    0.991486    0.519235    0.109001    11.00000    0.07865    0.12821 =
         0.12476    0.07019    0.02139    0.03004
C1S   1    0.956563    0.458729    0.109697    11.00000    0.04661    0.12837 =
         0.06030    0.03234    0.00704    0.02207
C2S   1    0.913442    0.382567    0.114173    11.00000    0.05211    0.12162 =
         0.08858   -0.03210    0.00579   -0.01624
AFIX 137
H2S1  2    0.977665    0.351347    0.137913    11.00000   -1.50000
H2S2  2    0.891878    0.363181    0.066375    11.00000   -1.50000
H2S3  2    0.841535    0.381511    0.141270    11.00000   -1.50000
AFIX   0
HKLF 4
END
REM Highest difference peak  0.359,  deepest hole -0.289,  1-sigma level  0.043
Q1    1   0.6415  0.2219  0.1015  11.00000  0.05    0.36
Q2    1   0.5961  0.2871  0.0487  11.00000  0.05    0.32
Q3    1   0.3641  0.3437  0.1882  11.00000  0.05    0.32
Q4    1   0.3565  0.2542  0.2032  11.00000  0.05    0.32
Q5    1   0.5244  0.2127  0.0472  11.00000  0.05    0.32
Q6    1   0.3092  0.2849  0.1292  11.00000  0.05    0.31
Q7    1   0.0622  0.9611  0.0872  11.00000  0.05    0.30
Q8    1   0.0278  0.9279  0.1110  11.00000  0.05    0.28
Q9    1   1.0208  0.5616  0.1325  11.00000  0.05    0.27
Q10   1   0.2374  0.2466  0.0855  11.00000  0.05    0.27
;


 
data_240K_SingleSiteModel
# Shelxtl code:  rb08014 
 
_audit_creation_method            SHELXL-97 
_chemical_name_systematic 
; 
 Triphenyl(P,P,P-triphenylphosphine imidato-kappaN)-phosphorus(1+) 
 1,3,5,7-tetrathia(1,5-SIV)-2,4,6,8,9-pentaazabicyclo[3.3.1]nona-1,4,6,7
 -tetraene(-1)
; 
_chemical_name_common             
;
 Bis(triphenylphosphine)iminium tetrasulfurpentanitride
; 
_chemical_melting_point           ? 
_chemical_formula_moiety          
 'C36 H30 N P2, N5 S4, C2 H3 N'
_chemical_formula_sum 
 'C38 H33 N7 P2 S4' 
_chemical_formula_weight          777.89 
 
loop_ 
 _atom_type_symbol 
 _atom_type_description 
 _atom_type_scat_dispersion_real 
 _atom_type_scat_dispersion_imag 
 _atom_type_scat_source 
 'C'  'C'   0.0033   0.0016 
 'International Tables Vol C Tables 4.2.6.8 and 6.1.1.4' 
 'H'  'H'   0.0000   0.0000 
 'International Tables Vol C Tables 4.2.6.8 and 6.1.1.4' 
 'N'  'N'   0.0061   0.0033 
 'International Tables Vol C Tables 4.2.6.8 and 6.1.1.4' 
 'P'  'P'   0.1023   0.0942 
 'International Tables Vol C Tables 4.2.6.8 and 6.1.1.4' 
 'S'  'S'   0.1246   0.1234 
 'International Tables Vol C Tables 4.2.6.8 and 6.1.1.4' 
 
_space_group_crystal_system       monoclinic
_space_group_IT_number            14
_space_group_name_H-M_alt         'P 21/c'
_space_group_name_Hall            '-P 2ybc'
 
_shelx_space_group_comment
;
The symmetry employed for this shelxl refinement is uniquely defined
by the following loop, which should always be used as a source of
symmetry information in preference to the above space-group names.
They are only intended as comments.
;
 
loop_
 _space_group_symop_operation_xyz
 'x, y, z'
 '-x, y+1/2, -z+1/2'
 '-x, -y, -z'
 'x, -y-1/2, z-1/2'
 
_cell_length_a                    11.0664(7)
_cell_length_b                    17.8745(11)
_cell_length_c                    18.9951(11)
_cell_angle_alpha                 90.000
_cell_angle_beta                  94.7601(7)
_cell_angle_gamma                 90.000
_cell_volume                      3744.4(4)
_cell_formula_units_Z             4
_cell_measurement_temperature     240(2)
_cell_measurement_reflns_used    9977
_cell_measurement_theta_min        2.28
_cell_measurement_theta_max       27.40
_exptl_crystal_description       'Block'
_exptl_crystal_colour            'yellow'
_exptl_crystal_size_min          0.166
_exptl_crystal_size_mid          0.198
_exptl_crystal_size_max          0.406
_exptl_crystal_density_diffrn     1.380 
_exptl_crystal_F_000              1616 
_exptl_absorpt_coefficient_mu     0.378 
_exptl_absorpt_correction_type    multi-scan
_exptl_absorpt_correction_T_min   0.6858   
_exptl_absorpt_correction_T_max   0.7456  
_exptl_absorpt_process_details   
; 
SADABS (Bruker, 2008)
;
_exptl_special_details           
; 
 A crystal coated in Paratone (TM) oil was mounted on the end of a thin glass
 capillary and cooled in the gas stream of the diffractometer Kryoflex device.
;
loop_
 _exptl_crystal_face_index_h
 _exptl_crystal_face_index_k
 _exptl_crystal_face_index_l
 _exptl_crystal_face_perp_dist
   -1.00    0.00    0.00    0.1920
    1.00    0.00    0.00    0.1930
    0.00   -1.00    1.00    0.0810
    0.00    1.00   -1.00    0.0830
    0.00   -1.00    0.00    0.1020
    0.00    1.00    0.00    0.0880
    0.00    1.00    1.00    0.0860
    0.00   -1.00   -1.00    0.0960
    0.00    0.00    1.00    0.0760
    0.00    0.00   -1.00    0.1060
 
 
_diffrn_ambient_temperature       240(2) 
_diffrn_radiation_probe          x-ray
_diffrn_radiation_type           MoK\a
_diffrn_radiation_wavelength     0.71073
_diffrn_source                   'fine-focus sealed tube'
_diffrn_source_type              'Bruker D8'
_diffrn_radiation_monochromator  graphite
_diffrn_measurement_device_type  
;
 Bruker ApexII CCD area-detector diffractometer
;
_diffrn_measurement_method        '\f and \w scans' 
_diffrn_detector_area_resol_mean  66.06 
_diffrn_reflns_number             42717
_diffrn_reflns_av_unetI/netI      0.0266
_diffrn_reflns_av_R_equivalents   0.0329
_diffrn_reflns_limit_h_min        -14
_diffrn_reflns_limit_h_max        14
_diffrn_reflns_limit_k_min        -23
_diffrn_reflns_limit_k_max        23
_diffrn_reflns_limit_l_min        -24
_diffrn_reflns_limit_l_max        24
_diffrn_reflns_theta_min          2.152
_diffrn_reflns_theta_max          27.440
_diffrn_reflns_theta_full         27.500
_diffrn_measured_fraction_theta_max   0.994
_diffrn_measured_fraction_theta_full  0.990
_diffrn_reflns_Laue_measured_fraction_max    0.994
_diffrn_reflns_Laue_measured_fraction_full   0.990
_diffrn_reflns_point_group_measured_fraction_max   0.994
_diffrn_reflns_point_group_measured_fraction_full  0.990
_reflns_number_total              8517
_reflns_number_gt                 6484
_reflns_threshold_expression      'I > 2\s(I)'
_reflns_Friedel_coverage          0.000
_reflns_Friedel_fraction_max      .
_reflns_Friedel_fraction_full     .
 
_computing_data_collection       'APEX2 (Bruker, 2008)'
_computing_cell_refinement       'SAINT-Plus (Bruker, 2008)'
_computing_data_reduction        'SAINT-Plus'
_computing_structure_solution    'SHELXS (Sheldrick, 2008)'
# if use Dual Space, write: 'SHELXD (Sheldrick, 2008)'
_computing_structure_refinement  'SHELXL-2013 (Sheldrick, 2008)'
_computing_molecular_graphics    'Mercury (Macrae <i>et al.</i>, 2008)'
_computing_publication_material  'publCIF (Westrip, 2010)'
# Bruker (2008). APEX2, SAINT-Plus and SADABS. Bruker AXS Inc., Madison
# Wisconsin, USA.
# Sheldrick, G. M. (2008). Acta Cryst. A64, 112-122.
# Sheldrick, G. M. (2002). TWINABS, University of Goettingen.
# Macrae, C. F., Bruno, I. J., Chisholm, J. A., Edgington, P. R., McCabe, P.,
# Pidcock, E., Rodriguez-Monge, L., Taylor, R., van de Streek, J. & Wood,
# P. A. (2008). J. Appl. Cryst. 41, 466-470.
# Westrip, S. P. (2010). J. Appl. Cryst. 43, 920-925.
 
_reflns_special_details
;
 Reflections were merged by SHELXL according to the crystal
 class for the calculation of statistics and refinement.
 
 _reflns_Friedel_fraction is defined as the number of unique
 Friedel pairs measured divided by the number that would be
 possible theoretically, ignoring centric projections and
 systematic absences.
; 
 
_refine_ls_structure_factor_coef  Fsqd  
_refine_ls_matrix_type            full 
_refine_ls_weighting_scheme       calc  
_refine_ls_weighting_details
'w=1/[\s^2^(Fo^2^)+(0.0625P)^2^+1.9617P] where P=(Fo^2^+2Fc^2^)/3'
_atom_sites_solution_primary      direct 
_atom_sites_solution_secondary    difmap 
_atom_sites_solution_hydrogens    geom
_refine_ls_hydrogen_treatment     constr
_refine_ls_extinction_method      none
_refine_ls_extinction_coef        .
_refine_ls_number_reflns          8517
_refine_ls_number_parameters      470
_refine_ls_number_restraints      0
_refine_ls_R_factor_all           0.0645
_refine_ls_R_factor_gt            0.0467
_refine_ls_wR_factor_ref          0.1339
_refine_ls_wR_factor_gt           0.1216
_refine_ls_goodness_of_fit_ref    1.055
_refine_ls_restrained_S_all       1.055
_refine_ls_shift/su_max           0.001
_refine_ls_shift/su_mean          0.000
 
_refine_special_details
;
 Positional disorder was encountered for the S4N5- anion. After considerable
 trial and error, a model was developed with the capping N9 atom rotated in
 the -ve Z position. The occupancies refined to 0.57:0.43. Residual Q of the
 order of H atoms in e.d. clusterd around N9 and N9A, suggesting that there
 is further positional disorder in the molecule, thus scrambling all the
 sites. A model with this option refines to R1 = 0.0460 (vs. 0.0387) for 7035
 Fo>4sig(Fo) and 0.0554 for all 8390 data, and only slightly larger residual
 electron density. Geometry is also inferior.
;

loop_
 _atom_site_label
 _atom_site_type_symbol
 _atom_site_fract_x
 _atom_site_fract_y
 _atom_site_fract_z
 _atom_site_U_iso_or_equiv
 _atom_site_adp_type
 _atom_site_occupancy
 _atom_site_site_symmetry_order  
 _atom_site_calc_flag
 _atom_site_refinement_flags_posn
 _atom_site_refinement_flags_adp
 _atom_site_refinement_flags_occupancy
 _atom_site_disorder_assembly
 _atom_site_disorder_group
S1 S -0.00091(8) 0.88345(6) 0.15333(5) 0.0785(3) Uani 1 1 d . . . . .
S3 S 0.16303(8) 0.97783(5) 0.22109(5) 0.0743(3) Uani 1 1 d . . . . .
S5 S 0.14283(8) 0.97047(5) 0.07856(5) 0.0767(3) Uani 1 1 d . . . . .
S7 S 0.24090(9) 0.85449(5) 0.15607(5) 0.0803(3) Uani 1 1 d . . . . .
N2 N 0.0348(4) 0.9330(3) 0.2206(2) 0.1164(16) Uani 0.8333 1 d . . P . .
N4 N 0.1697(3) 1.02212(15) 0.1491(2) 0.0771(10) Uani 0.8333 1 d . . P . .
N6 N 0.2436(3) 0.9022(2) 0.08731(16) 0.0860(12) Uani 0.8333 1 d . . P . .
N8 N 0.1060(4) 0.82025(16) 0.15767(19) 0.0919(13) Uani 0.8333 1 d . . P . .
N9 N 0.0129(3) 0.93676(18) 0.08427(17) 0.0714(8) Uani 0.8333 1 d . . P . .
N10 N 0.2506(4) 0.9130(3) 0.2231(2) 0.1001(13) Uani 0.8333 1 d . . P . .
P1 P 0.56922(5) 0.24697(3) 0.08013(3) 0.02864(13) Uani 1 1 d . . . . .
P2 P 0.36948(4) 0.29151(3) 0.16603(3) 0.02805(12) Uani 1 1 d . . . . .
N1 N 0.50167(16) 0.28288(10) 0.14185(9) 0.0357(4) Uani 1 1 d . . . . .
C1 C 0.70280(18) 0.20023(11) 0.11819(11) 0.0319(4) Uani 1 1 d . . . . .
C2 C 0.7577(2) 0.14343(12) 0.08195(12) 0.0378(5) Uani 1 1 d . . . . .
H2 H 0.7223 0.1266 0.0381 0.045 Uiso 1 1 calc R U . . .
C3 C 0.8648(2) 0.11197(13) 0.11091(14) 0.0451(6) Uani 1 1 d . . . . .
H3 H 0.9019 0.0735 0.0867 0.054 Uiso 1 1 calc R U . . .
C4 C 0.9173(2) 0.13667(14) 0.17502(15) 0.0484(6) Uani 1 1 d . . . . .
H4 H 0.9903 0.1152 0.1942 0.058 Uiso 1 1 calc R U . . .
C5 C 0.8632(2) 0.19261(14) 0.21102(14) 0.0500(6) Uani 1 1 d . . . . .
H5 H 0.8992 0.2091 0.2548 0.060 Uiso 1 1 calc R U . . .
C6 C 0.7559(2) 0.22463(13) 0.18297(12) 0.0406(5) Uani 1 1 d . . . . .
H6 H 0.7190 0.2628 0.2077 0.049 Uiso 1 1 calc R U . . .
C7 C 0.62188(19) 0.31863(11) 0.02350(11) 0.0341(4) Uani 1 1 d . . . . .
C8 C 0.6959(2) 0.29987(14) -0.02955(13) 0.0470(6) Uani 1 1 d . . . . .
H8 H 0.7151 0.2494 -0.0371 0.056 Uiso 1 1 calc R U . . .
C9 C 0.7416(3) 0.35488(16) -0.07118(15) 0.0574(7) Uani 1 1 d . . . . .
H9 H 0.7912 0.3418 -0.1071 0.069 Uiso 1 1 calc R U . . .
C10 C 0.7142(3) 0.42866(15) -0.05989(16) 0.0608(7) Uani 1 1 d . . . . .
H10 H 0.7451 0.4661 -0.0882 0.073 Uiso 1 1 calc R U . . .
C11 C 0.6417(3) 0.44798(14) -0.00734(17) 0.0618(8) Uani 1 1 d . . . . .
H11 H 0.6236 0.4986 0.0002 0.074 Uiso 1 1 calc R U . . .
C12 C 0.5954(2) 0.39331(13) 0.03442(14) 0.0467(6) Uani 1 1 d . . . . .
H12 H 0.5459 0.4068 0.0703 0.056 Uiso 1 1 calc R U . . .
C13 C 0.48221(18) 0.18145(11) 0.02556(11) 0.0323(4) Uani 1 1 d . . . . .
C14 C 0.4601(2) 0.11098(12) 0.05207(13) 0.0408(5) Uani 1 1 d . . . . .
H14 H 0.4950 0.0971 0.0970 0.049 Uiso 1 1 calc R U . . .
C15 C 0.3871(2) 0.06106(14) 0.01293(16) 0.0523(6) Uani 1 1 d . . . . .
H15 H 0.3723 0.0133 0.0311 0.063 Uiso 1 1 calc R U . . .
C16 C 0.3358(3) 0.08122(17) -0.05284(16) 0.0614(7) Uani 1 1 d . . . . .
H16 H 0.2860 0.0472 -0.0795 0.074 Uiso 1 1 calc R U . . .
C17 C 0.3569(3) 0.15041(19) -0.07947(15) 0.0658(8) Uani 1 1 d . . . . .
H17 H 0.3214 0.1638 -0.1244 0.079 Uiso 1 1 calc R U . . .
C18 C 0.4300(2) 0.20098(14) -0.04120(12) 0.0482(6) Uani 1 1 d . . . . .
H18 H 0.4445 0.2484 -0.0601 0.058 Uiso 1 1 calc R U . . .
C19 C 0.34170(19) 0.22575(11) 0.23479(11) 0.0336(4) Uani 1 1 d . . . . .
C20 C 0.4373(2) 0.18587(14) 0.26771(13) 0.0478(6) Uani 1 1 d . . . . .
H20 H 0.5159 0.1914 0.2530 0.057 Uiso 1 1 calc R U . . .
C21 C 0.4163(3) 0.13740(16) 0.32283(15) 0.0615(7) Uani 1 1 d . . . . .
H21 H 0.4810 0.1102 0.3455 0.074 Uiso 1 1 calc R U . . .
C22 C 0.3020(3) 0.12926(16) 0.34418(14) 0.0618(8) Uani 1 1 d . . . . .
H22 H 0.2885 0.0961 0.3812 0.074 Uiso 1 1 calc R U . . .
C23 C 0.2063(3) 0.16942(17) 0.31170(14) 0.0580(7) Uani 1 1 d . . . . .
H23 H 0.1280 0.1637 0.3267 0.070 Uiso 1 1 calc R U . . .
C24 C 0.2256(2) 0.21761(14) 0.25759(12) 0.0455(5) Uani 1 1 d . . . . .
H24 H 0.1606 0.2452 0.2358 0.055 Uiso 1 1 calc R U . . .
C25 C 0.35861(18) 0.38284(11) 0.20458(10) 0.0310(4) Uani 1 1 d . . . . .
C26 C 0.2471(2) 0.41524(13) 0.21422(12) 0.0399(5) Uani 1 1 d . . . . .
H26 H 0.1750 0.3904 0.1984 0.048 Uiso 1 1 calc R U . . .
C27 C 0.2423(2) 0.48415(14) 0.24710(14) 0.0483(6) Uani 1 1 d . . . . .
H27 H 0.1670 0.5065 0.2531 0.058 Uiso 1 1 calc R U . . .
C28 C 0.3480(2) 0.52003(13) 0.27109(14) 0.0497(6) Uani 1 1 d . . . . .
H28 H 0.3444 0.5669 0.2932 0.060 Uiso 1 1 calc R U . . .
C29 C 0.4583(2) 0.48796(14) 0.26291(14) 0.0494(6) Uani 1 1 d . . . . .
H29 H 0.5300 0.5124 0.2801 0.059 Uiso 1 1 calc R U . . .
C30 C 0.4644(2) 0.41932(12) 0.22924(12) 0.0405(5) Uani 1 1 d . . . . .
H30 H 0.5402 0.3976 0.2231 0.049 Uiso 1 1 calc R U . . .
C31 C 0.24955(18) 0.28144(11) 0.09725(10) 0.0313(4) Uani 1 1 d . . . . .
C32 C 0.1945(2) 0.21217(13) 0.08363(12) 0.0383(5) Uani 1 1 d . . . . .
H32 H 0.2157 0.1710 0.1129 0.046 Uiso 1 1 calc R U . . .
C33 C 0.1086(2) 0.20434(15) 0.02687(13) 0.0497(6) Uani 1 1 d . . . . .
H33 H 0.0715 0.1577 0.0174 0.060 Uiso 1 1 calc R U . . .
C34 C 0.0774(2) 0.26479(17) -0.01581(13) 0.0558(7) Uani 1 1 d . . . . .
H34 H 0.0184 0.2593 -0.0540 0.067 Uiso 1 1 calc R U . . .
C35 C 0.1319(3) 0.33292(16) -0.00298(13) 0.0544(7) Uani 1 1 d . . . . .
H35 H 0.1101 0.3738 -0.0325 0.065 Uiso 1 1 calc R U . . .
C36 C 0.2185(2) 0.34188(13) 0.05298(12) 0.0419(5) Uani 1 1 d . . . . .
H36 H 0.2564 0.3885 0.0612 0.050 Uiso 1 1 calc R U . . .
N1S N 0.9907(4) 0.5190(3) 0.1086(2) 0.1276(17) Uani 1 1 d . . . . .
C1S C 0.9555(3) 0.4589(3) 0.1098(2) 0.0888(13) Uani 1 1 d . . . . .
C2S C 0.9124(3) 0.3832(3) 0.1152(2) 0.1013(14) Uani 1 1 d . . . . .
H2S1 H 0.9757 0.3525 0.1389 0.152 Uiso 1 1 calc R U . . .
H2S2 H 0.8910 0.3634 0.0682 0.152 Uiso 1 1 calc R U . . .
H2S3 H 0.8416 0.3826 0.1420 0.152 Uiso 1 1 calc R U . . .
 
loop_
 _atom_site_aniso_label
 _atom_site_aniso_U_11
 _atom_site_aniso_U_22
 _atom_site_aniso_U_33
 _atom_site_aniso_U_23
 _atom_site_aniso_U_13
 _atom_site_aniso_U_12
S1 0.0722(5) 0.0951(6) 0.0662(5) 0.0039(4) -0.0067(4) -0.0370(5)
S3 0.0660(5) 0.0849(6) 0.0738(5) -0.0435(5) 0.0164(4) -0.0138(4)
S5 0.0764(5) 0.0883(6) 0.0673(5) 0.0347(4) 0.0173(4) 0.0211(5)
S7 0.1055(7) 0.0589(5) 0.0716(5) -0.0105(4) -0.0221(5) 0.0390(5)
N2 0.094(3) 0.169(4) 0.093(3) -0.042(3) 0.046(2) -0.043(3)
N4 0.088(2) 0.0362(15) 0.113(3) 0.0000(16) 0.042(2) -0.0007(14)
N6 0.094(2) 0.117(3) 0.0502(17) 0.0024(18) 0.0238(16) 0.062(2)
N8 0.139(3) 0.0365(15) 0.091(2) 0.0153(16) -0.047(2) -0.0184(18)
N9 0.076(2) 0.069(2) 0.0674(19) 0.0019(16) -0.0097(16) 0.0057(16)
N10 0.086(3) 0.119(3) 0.089(3) -0.011(2) -0.032(2) 0.011(2)
P1 0.0296(3) 0.0255(2) 0.0313(3) -0.0014(2) 0.00529(19) 0.00160(19)
P2 0.0285(3) 0.0265(2) 0.0293(3) -0.0036(2) 0.00358(19) 0.00004(19)
N1 0.0311(9) 0.0384(9) 0.0381(10) -0.0092(8) 0.0057(7) 0.0010(7)
C1 0.0315(10) 0.0290(10) 0.0358(11) 0.0028(8) 0.0068(8) 0.0013(8)
C2 0.0369(11) 0.0349(11) 0.0425(12) -0.0012(9) 0.0079(9) 0.0036(9)
C3 0.0373(12) 0.0377(12) 0.0618(15) 0.0013(11) 0.0132(11) 0.0091(9)
C4 0.0318(12) 0.0439(13) 0.0687(17) 0.0108(12) -0.0008(11) 0.0036(10)
C5 0.0443(13) 0.0516(14) 0.0520(14) 0.0002(12) -0.0088(11) -0.0001(11)
C6 0.0399(12) 0.0383(12) 0.0432(12) -0.0031(10) 0.0009(10) 0.0033(9)
C7 0.0337(11) 0.0309(10) 0.0379(11) 0.0032(9) 0.0048(8) -0.0003(8)
C8 0.0575(15) 0.0398(13) 0.0459(13) 0.0018(10) 0.0178(11) 0.0022(11)
C9 0.0623(17) 0.0596(17) 0.0532(16) 0.0087(13) 0.0227(13) -0.0045(13)
C10 0.0654(18) 0.0471(15) 0.0716(19) 0.0200(14) 0.0163(14) -0.0122(13)
C11 0.0706(18) 0.0315(13) 0.086(2) 0.0103(13) 0.0207(16) -0.0038(12)
C12 0.0466(13) 0.0329(11) 0.0625(15) 0.0037(11) 0.0159(11) 0.0016(10)
C13 0.0332(10) 0.0304(10) 0.0340(10) -0.0027(8) 0.0063(8) 0.0015(8)
C14 0.0403(12) 0.0332(11) 0.0489(13) 0.0007(10) 0.0035(10) 0.0003(9)
C15 0.0477(14) 0.0326(12) 0.0774(19) -0.0100(12) 0.0098(13) -0.0041(10)
C16 0.0597(17) 0.0580(17) 0.0659(18) -0.0255(14) 0.0016(14) -0.0136(13)
C17 0.0722(19) 0.083(2) 0.0397(14) -0.0076(14) -0.0089(13) -0.0155(16)
C18 0.0575(15) 0.0490(14) 0.0370(12) 0.0032(10) -0.0024(11) -0.0076(11)
C19 0.0408(11) 0.0304(10) 0.0294(10) -0.0030(8) 0.0021(8) -0.0010(8)
C20 0.0529(14) 0.0481(14) 0.0424(13) 0.0020(11) 0.0036(11) 0.0105(11)
C21 0.082(2) 0.0543(16) 0.0471(15) 0.0119(12) 0.0009(14) 0.0192(15)
C22 0.094(2) 0.0544(16) 0.0368(13) 0.0094(12) 0.0070(14) -0.0074(15)
C23 0.0637(17) 0.0693(18) 0.0420(14) 0.0073(13) 0.0112(12) -0.0156(14)
C24 0.0440(13) 0.0533(14) 0.0394(12) 0.0064(11) 0.0043(10) -0.0054(11)
C25 0.0344(10) 0.0284(10) 0.0305(10) -0.0040(8) 0.0041(8) 0.0007(8)
C26 0.0333(11) 0.0403(12) 0.0464(13) -0.0110(10) 0.0053(9) 0.0007(9)
C27 0.0473(14) 0.0441(13) 0.0545(15) -0.0132(11) 0.0102(11) 0.0121(11)
C28 0.0626(16) 0.0342(12) 0.0527(14) -0.0148(11) 0.0076(12) 0.0009(11)
C29 0.0487(14) 0.0412(13) 0.0578(15) -0.0163(11) 0.0006(11) -0.0066(11)
C30 0.0351(11) 0.0373(12) 0.0491(13) -0.0092(10) 0.0031(9) -0.0003(9)
C31 0.0307(10) 0.0338(10) 0.0295(10) -0.0037(8) 0.0029(8) 0.0001(8)
C32 0.0400(12) 0.0380(11) 0.0375(11) -0.0034(9) 0.0056(9) -0.0053(9)
C33 0.0460(13) 0.0601(16) 0.0428(13) -0.0159(12) 0.0010(10) -0.0150(12)
C34 0.0462(14) 0.081(2) 0.0384(13) -0.0116(13) -0.0079(11) 0.0036(13)
C35 0.0631(16) 0.0621(17) 0.0365(13) 0.0057(12) -0.0038(11) 0.0141(13)
C36 0.0495(13) 0.0391(12) 0.0368(12) 0.0012(10) 0.0023(10) 0.0025(10)
N1S 0.099(3) 0.143(4) 0.142(4) 0.079(3) 0.023(2) 0.033(3)
C1S 0.056(2) 0.142(4) 0.069(2) 0.036(3) 0.0084(16) 0.024(2)
C2S 0.064(2) 0.139(4) 0.101(3) -0.031(3) 0.007(2) -0.019(2)
 
_geom_special_details
;
 All esds (except the esd in the dihedral angle between two l.s. planes)
 are estimated using the full covariance matrix.  The cell esds are taken
 into account individually in the estimation of esds in distances, angles
 and torsion angles; correlations between esds in cell parameters are only
 used when they are defined by crystal symmetry.  An approximate (isotropic)
 treatment of cell esds is used for estimating esds involving l.s. planes.
;
 
loop_
 _geom_bond_atom_site_label_1
 _geom_bond_atom_site_label_2
 _geom_bond_distance
 _geom_bond_site_symmetry_2
 _geom_bond_publ_flag
S1 N2 1.578(4) . ?
S1 N8 1.633(4) . ?
S1 N9 1.639(3) . ?
S3 N10 1.509(4) . ?
S3 N4 1.588(4) . ?
S3 N2 1.629(4) . ?
S5 N9 1.571(4) . ?
S5 N4 1.634(4) . ?
S5 N6 1.653(3) . ?
S7 N6 1.562(3) . ?
S7 N8 1.616(4) . ?
S7 N10 1.644(4) . ?
P1 N1 1.5782(18) . ?
P1 C13 1.791(2) . ?
P1 C1 1.797(2) . ?
P1 C7 1.800(2) . ?
P2 N1 1.5768(18) . ?
P2 C31 1.792(2) . ?
P2 C25 1.797(2) . ?
P2 C19 1.802(2) . ?
C1 C6 1.389(3) . ?
C1 C2 1.394(3) . ?
C2 C3 1.383(3) . ?
C2 H2 0.9400 . ?
C3 C4 1.378(4) . ?
C3 H3 0.9400 . ?
C4 C5 1.376(4) . ?
C4 H4 0.9400 . ?
C5 C6 1.385(3) . ?
C5 H5 0.9400 . ?
C6 H6 0.9400 . ?
C7 C12 1.386(3) . ?
C7 C8 1.391(3) . ?
C8 C9 1.383(3) . ?
C8 H8 0.9400 . ?
C9 C10 1.374(4) . ?
C9 H9 0.9400 . ?
C10 C11 1.375(4) . ?
C10 H10 0.9400 . ?
C11 C12 1.384(3) . ?
C11 H11 0.9400 . ?
C12 H12 0.9400 . ?
C13 C14 1.386(3) . ?
C13 C18 1.394(3) . ?
C14 C15 1.379(3) . ?
C14 H14 0.9400 . ?
C15 C16 1.376(4) . ?
C15 H15 0.9400 . ?
C16 C17 1.364(4) . ?
C16 H16 0.9400 . ?
C17 C18 1.379(4) . ?
C17 H17 0.9400 . ?
C18 H18 0.9400 . ?
C19 C20 1.381(3) . ?
C19 C24 1.397(3) . ?
C20 C21 1.393(4) . ?
C20 H20 0.9400 . ?
C21 C22 1.368(4) . ?
C21 H21 0.9400 . ?
C22 C23 1.382(4) . ?
C22 H22 0.9400 . ?
C23 C24 1.371(3) . ?
C23 H23 0.9400 . ?
C24 H24 0.9400 . ?
C25 C30 1.388(3) . ?
C25 C26 1.389(3) . ?
C26 C27 1.384(3) . ?
C26 H26 0.9400 . ?
C27 C28 1.378(4) . ?
C27 H27 0.9400 . ?
C28 C29 1.369(4) . ?
C28 H28 0.9400 . ?
C29 C30 1.388(3) . ?
C29 H29 0.9400 . ?
C30 H30 0.9400 . ?
C31 C36 1.394(3) . ?
C31 C32 1.394(3) . ?
C32 C33 1.384(3) . ?
C32 H32 0.9400 . ?
C33 C34 1.377(4) . ?
C33 H33 0.9400 . ?
C34 C35 1.372(4) . ?
C34 H34 0.9400 . ?
C35 C36 1.380(3) . ?
C35 H35 0.9400 . ?
C36 H36 0.9400 . ?
N1S C1S 1.145(6) . ?
C1S C2S 1.441(7) . ?
C2S H2S1 0.9700 . ?
C2S H2S2 0.9700 . ?
C2S H2S3 0.9700 . ?
 
loop_
 _geom_angle_atom_site_label_1
 _geom_angle_atom_site_label_2
 _geom_angle_atom_site_label_3
 _geom_angle
 _geom_angle_site_symmetry_1
 _geom_angle_site_symmetry_3
 _geom_angle_publ_flag
N2 S1 N8 102.4(2) . . ?
N2 S1 N9 106.8(2) . . ?
N8 S1 N9 109.1(2) . . ?
N10 S3 N4 109.2(2) . . ?
N10 S3 N2 100.3(3) . . ?
N4 S3 N2 110.1(2) . . ?
N9 S5 N4 105.40(17) . . ?
N9 S5 N6 108.9(2) . . ?
N4 S5 N6 105.05(18) . . ?
N6 S7 N8 107.71(19) . . ?
N6 S7 N10 107.2(2) . . ?
N8 S7 N10 103.1(2) . . ?
S1 N2 S3 116.2(2) . . ?
S3 N4 S5 113.98(17) . . ?
S7 N6 S5 115.31(18) . . ?
S7 N8 S1 113.79(17) . . ?
S5 N9 S1 115.13(19) . . ?
S3 N10 S7 117.9(2) . . ?
N1 P1 C13 115.52(9) . . ?
N1 P1 C1 108.35(10) . . ?
C13 P1 C1 108.28(9) . . ?
N1 P1 C7 110.56(10) . . ?
C13 P1 C7 107.73(10) . . ?
C1 P1 C7 105.96(9) . . ?
N1 P2 C31 115.25(9) . . ?
N1 P2 C25 107.62(9) . . ?
C31 P2 C25 108.52(9) . . ?
N1 P2 C19 111.43(10) . . ?
C31 P2 C19 107.59(10) . . ?
C25 P2 C19 106.01(9) . . ?
P2 N1 P1 139.84(12) . . ?
C6 C1 C2 119.8(2) . . ?
C6 C1 P1 118.92(16) . . ?
C2 C1 P1 121.19(16) . . ?
C3 C2 C1 119.6(2) . . ?
C3 C2 H2 120.2 . . ?
C1 C2 H2 120.2 . . ?
C4 C3 C2 120.4(2) . . ?
C4 C3 H3 119.8 . . ?
C2 C3 H3 119.8 . . ?
C5 C4 C3 120.2(2) . . ?
C5 C4 H4 119.9 . . ?
C3 C4 H4 119.9 . . ?
C4 C5 C6 120.2(2) . . ?
C4 C5 H5 119.9 . . ?
C6 C5 H5 119.9 . . ?
C5 C6 C1 119.8(2) . . ?
C5 C6 H6 120.1 . . ?
C1 C6 H6 120.1 . . ?
C12 C7 C8 119.0(2) . . ?
C12 C7 P1 120.85(17) . . ?
C8 C7 P1 120.03(17) . . ?
C9 C8 C7 120.5(2) . . ?
C9 C8 H8 119.8 . . ?
C7 C8 H8 119.8 . . ?
C10 C9 C8 119.8(2) . . ?
C10 C9 H9 120.1 . . ?
C8 C9 H9 120.1 . . ?
C9 C10 C11 120.3(2) . . ?
C9 C10 H10 119.9 . . ?
C11 C10 H10 119.9 . . ?
C10 C11 C12 120.3(2) . . ?
C10 C11 H11 119.8 . . ?
C12 C11 H11 119.8 . . ?
C11 C12 C7 120.1(2) . . ?
C11 C12 H12 120.0 . . ?
C7 C12 H12 120.0 . . ?
C14 C13 C18 119.1(2) . . ?
C14 C13 P1 119.13(17) . . ?
C18 C13 P1 121.69(17) . . ?
C15 C14 C13 120.4(2) . . ?
C15 C14 H14 119.8 . . ?
C13 C14 H14 119.8 . . ?
C16 C15 C14 119.9(2) . . ?
C16 C15 H15 120.0 . . ?
C14 C15 H15 120.0 . . ?
C17 C16 C15 120.2(2) . . ?
C17 C16 H16 119.9 . . ?
C15 C16 H16 119.9 . . ?
C16 C17 C18 120.7(3) . . ?
C16 C17 H17 119.7 . . ?
C18 C17 H17 119.7 . . ?
C17 C18 C13 119.7(2) . . ?
C17 C18 H18 120.1 . . ?
C13 C18 H18 120.1 . . ?
C20 C19 C24 119.7(2) . . ?
C20 C19 P2 119.61(18) . . ?
C24 C19 P2 120.60(17) . . ?
C19 C20 C21 119.5(2) . . ?
C19 C20 H20 120.3 . . ?
C21 C20 H20 120.3 . . ?
C22 C21 C20 120.3(3) . . ?
C22 C21 H21 119.8 . . ?
C20 C21 H21 119.8 . . ?
C21 C22 C23 120.4(2) . . ?
C21 C22 H22 119.8 . . ?
C23 C22 H22 119.8 . . ?
C24 C23 C22 120.0(3) . . ?
C24 C23 H23 120.0 . . ?
C22 C23 H23 120.0 . . ?
C23 C24 C19 120.2(2) . . ?
C23 C24 H24 119.9 . . ?
C19 C24 H24 119.9 . . ?
C30 C25 C26 119.58(19) . . ?
C30 C25 P2 118.77(16) . . ?
C26 C25 P2 121.52(16) . . ?
C27 C26 C25 119.9(2) . . ?
C27 C26 H26 120.1 . . ?
C25 C26 H26 120.1 . . ?
C28 C27 C26 120.0(2) . . ?
C28 C27 H27 120.0 . . ?
C26 C27 H27 120.0 . . ?
C29 C28 C27 120.5(2) . . ?
C29 C28 H28 119.7 . . ?
C27 C28 H28 119.7 . . ?
C28 C29 C30 120.0(2) . . ?
C28 C29 H29 120.0 . . ?
C30 C29 H29 120.0 . . ?
C25 C30 C29 119.9(2) . . ?
C25 C30 H30 120.0 . . ?
C29 C30 H30 120.0 . . ?
C36 C31 C32 119.6(2) . . ?
C36 C31 P2 119.49(16) . . ?
C32 C31 P2 120.66(16) . . ?
C33 C32 C31 119.7(2) . . ?
C33 C32 H32 120.1 . . ?
C31 C32 H32 120.1 . . ?
C34 C33 C32 120.1(2) . . ?
C34 C33 H33 120.0 . . ?
C32 C33 H33 120.0 . . ?
C35 C34 C33 120.5(2) . . ?
C35 C34 H34 119.8 . . ?
C33 C34 H34 119.8 . . ?
C34 C35 C36 120.4(2) . . ?
C34 C35 H35 119.8 . . ?
C36 C35 H35 119.8 . . ?
C35 C36 C31 119.7(2) . . ?
C35 C36 H36 120.2 . . ?
C31 C36 H36 120.2 . . ?
N1S C1S C2S 177.1(5) . . ?
C1S C2S H2S1 109.5 . . ?
C1S C2S H2S2 109.5 . . ?
H2S1 C2S H2S2 109.5 . . ?
C1S C2S H2S3 109.5 . . ?
H2S1 C2S H2S3 109.5 . . ?
H2S2 C2S H2S3 109.5 . . ?

 
loop_
 _geom_torsion_atom_site_label_1
 _geom_torsion_atom_site_label_2
 _geom_torsion_atom_site_label_3
 _geom_torsion_atom_site_label_4
 _geom_torsion
 _geom_torsion_site_symmetry_1
 _geom_torsion_site_symmetry_2
 _geom_torsion_site_symmetry_3
 _geom_torsion_site_symmetry_4
 _geom_torsion_publ_flag
N8 S1 N2 S3 64.2(4) . . . . ?
N9 S1 N2 S3 -50.4(4) . . . . ?
N10 S3 N2 S1 -65.1(4) . . . . ?
N4 S3 N2 S1 49.9(4) . . . . ?
N10 S3 N4 S5 56.7(3) . . . . ?
N2 S3 N4 S5 -52.6(3) . . . . ?
N9 S5 N4 S3 58.0(2) . . . . ?
N6 S5 N4 S3 -57.0(3) . . . . ?
N8 S7 N6 S5 57.3(3) . . . . ?
N10 S7 N6 S5 -53.1(3) . . . . ?
N9 S5 N6 S7 -55.3(3) . . . . ?
N4 S5 N6 S7 57.2(3) . . . . ?
N6 S7 N8 S1 -56.7(3) . . . . ?
N10 S7 N8 S1 56.5(3) . . . . ?
N2 S1 N8 S7 -59.4(3) . . . . ?
N9 S1 N8 S7 53.5(3) . . . . ?
N4 S5 N9 S1 -61.4(2) . . . . ?
N6 S5 N9 S1 50.9(3) . . . . ?
N2 S1 N9 S5 58.6(3) . . . . ?
N8 S1 N9 S5 -51.4(3) . . . . ?
N4 S3 N10 S7 -53.2(3) . . . . ?
N2 S3 N10 S7 62.4(3) . . . . ?
N6 S7 N10 S3 51.8(4) . . . . ?
N8 S7 N10 S3 -61.8(3) . . . . ?
C31 P2 N1 P1 -22.1(2) . . . . ?
C25 P2 N1 P1 -143.27(18) . . . . ?
C19 P2 N1 P1 100.9(2) . . . . ?
C13 P1 N1 P2 -14.3(2) . . . . ?
C1 P1 N1 P2 -135.94(19) . . . . ?
C7 P1 N1 P2 108.4(2) . . . . ?
N1 P1 C1 C6 -26.0(2) . . . . ?
C13 P1 C1 C6 -152.00(17) . . . . ?
C7 P1 C1 C6 92.66(18) . . . . ?
N1 P1 C1 C2 157.98(17) . . . . ?
C13 P1 C1 C2 32.0(2) . . . . ?
C7 P1 C1 C2 -83.35(19) . . . . ?
C6 C1 C2 C3 -0.1(3) . . . . ?
P1 C1 C2 C3 175.90(17) . . . . ?
C1 C2 C3 C4 -0.3(3) . . . . ?
C2 C3 C4 C5 0.4(4) . . . . ?
C3 C4 C5 C6 -0.2(4) . . . . ?
C4 C5 C6 C1 -0.1(4) . . . . ?
C2 C1 C6 C5 0.3(3) . . . . ?
P1 C1 C6 C5 -175.81(19) . . . . ?
N1 P1 C7 C12 -3.7(2) . . . . ?
C13 P1 C7 C12 123.4(2) . . . . ?
C1 P1 C7 C12 -120.9(2) . . . . ?
N1 P1 C7 C8 172.60(19) . . . . ?
C13 P1 C7 C8 -60.3(2) . . . . ?
C1 P1 C7 C8 55.4(2) . . . . ?
C12 C7 C8 C9 -0.6(4) . . . . ?
P1 C7 C8 C9 -176.9(2) . . . . ?
C7 C8 C9 C10 0.3(4) . . . . ?
C8 C9 C10 C11 0.1(5) . . . . ?
C9 C10 C11 C12 -0.3(5) . . . . ?
C10 C11 C12 C7 0.0(4) . . . . ?
C8 C7 C12 C11 0.4(4) . . . . ?
P1 C7 C12 C11 176.7(2) . . . . ?
N1 P1 C13 C14 -73.87(19) . . . . ?
C1 P1 C13 C14 47.81(19) . . . . ?
C7 P1 C13 C14 161.99(17) . . . . ?
N1 P1 C13 C18 102.1(2) . . . . ?
C1 P1 C13 C18 -136.19(19) . . . . ?
C7 P1 C13 C18 -22.0(2) . . . . ?
C18 C13 C14 C15 -0.2(3) . . . . ?
P1 C13 C14 C15 175.93(18) . . . . ?
C13 C14 C15 C16 0.0(4) . . . . ?
C14 C15 C16 C17 0.0(4) . . . . ?
C15 C16 C17 C18 0.2(5) . . . . ?
C16 C17 C18 C13 -0.4(5) . . . . ?
C14 C13 C18 C17 0.4(4) . . . . ?
P1 C13 C18 C17 -175.6(2) . . . . ?
N1 P2 C19 C20 11.4(2) . . . . ?
C31 P2 C19 C20 138.60(18) . . . . ?
C25 P2 C19 C20 -105.44(19) . . . . ?
N1 P2 C19 C24 -171.99(17) . . . . ?
C31 P2 C19 C24 -44.7(2) . . . . ?
C25 P2 C19 C24 71.2(2) . . . . ?
C24 C19 C20 C21 0.7(4) . . . . ?
P2 C19 C20 C21 177.3(2) . . . . ?
C19 C20 C21 C22 0.1(4) . . . . ?
C20 C21 C22 C23 -0.5(4) . . . . ?
C21 C22 C23 C24 0.2(4) . . . . ?
C22 C23 C24 C19 0.5(4) . . . . ?
C20 C19 C24 C23 -1.0(4) . . . . ?
P2 C19 C24 C23 -177.6(2) . . . . ?
N1 P2 C25 C30 -21.2(2) . . . . ?
C31 P2 C25 C30 -146.55(17) . . . . ?
C19 P2 C25 C30 98.12(19) . . . . ?
N1 P2 C25 C26 162.96(18) . . . . ?
C31 P2 C25 C26 37.6(2) . . . . ?
C19 P2 C25 C26 -77.7(2) . . . . ?
C30 C25 C26 C27 1.2(3) . . . . ?
P2 C25 C26 C27 176.98(19) . . . . ?
C25 C26 C27 C28 -0.9(4) . . . . ?
C26 C27 C28 C29 -0.2(4) . . . . ?
C27 C28 C29 C30 1.0(4) . . . . ?
C26 C25 C30 C29 -0.4(3) . . . . ?
P2 C25 C30 C29 -176.28(19) . . . . ?
C28 C29 C30 C25 -0.7(4) . . . . ?
N1 P2 C31 C36 -81.11(19) . . . . ?
C25 P2 C31 C36 39.6(2) . . . . ?
C19 P2 C31 C36 153.90(17) . . . . ?
N1 P2 C31 C32 93.16(19) . . . . ?
C25 P2 C31 C32 -146.12(17) . . . . ?
C19 P2 C31 C32 -31.8(2) . . . . ?
C36 C31 C32 C33 -0.8(3) . . . . ?
P2 C31 C32 C33 -175.07(17) . . . . ?
C31 C32 C33 C34 -0.2(4) . . . . ?
C32 C33 C34 C35 0.7(4) . . . . ?
C33 C34 C35 C36 -0.2(4) . . . . ?
C34 C35 C36 C31 -0.8(4) . . . . ?
C32 C31 C36 C35 1.3(3) . . . . ?
P2 C31 C36 C35 175.64(19) . . . . ?

 
_refine_diff_density_max    0.529
_refine_diff_density_min   -0.565
_refine_diff_density_rms    0.052


_shelxl_version_number 2013-3


_iucr_refine_instruction_details
;
TITL 240K_SixN-model (RB08014) in P2(1)/c
CELL 0.71073  11.0664   17.8745   18.9951   90.0000   94.7601   90.0000
ZERR    4.00   0.0007    0.0011    0.0011    0.0000    0.0007    0.0000
LATT 1
SYMM -X, 0.5+Y, 0.5-Z
SFAC C  H  N  P  S
UNIT 152  132  28  8  16
L.S. 12
OMIT    -1   1   5
OMIT     2   0   6
OMIT     1   4   1
OMIT    -1   5   3
OMIT     0   0   4
OMIT    -5   0   4
ACTA 55
BOND $H
FMAP 2
PLAN 10
SIZE 0.102 0.111 0.213
TEMP -33.5
WGHT    0.062500    1.961700
FVAR       0.12179
MOLE 1
S1    5   -0.000912    0.883450    0.153331    11.00000    0.07217    0.09506 =
         0.06624    0.00392   -0.00675   -0.03697
S3    5    0.163026    0.977831    0.221094    11.00000    0.06601    0.08486 =
         0.07379   -0.04345    0.01643   -0.01385
S5    5    0.142829    0.970469    0.078559    11.00000    0.07635    0.08826 =
         0.06727    0.03466    0.01731    0.02112
S7    5    0.240899    0.854493    0.156071    11.00000    0.10545    0.05894 =
         0.07160   -0.01046   -0.02209    0.03898
N2    3    0.034839    0.932979    0.220591    10.83333    0.09357    0.16873 =
         0.09313   -0.04249    0.04569   -0.04272
N4    3    0.169700    1.022122    0.149064    10.83333    0.08804    0.03616 =
         0.11277    0.00004    0.04156   -0.00072
N6    3    0.243610    0.902177    0.087310    10.83333    0.09403    0.11674 =
         0.05018    0.00244    0.02383    0.06187
N8    3    0.105966    0.820246    0.157667    10.83333    0.13856    0.03651 =
         0.09102    0.01535   -0.04719   -0.01843
N9    3    0.012856    0.936761    0.084265    10.83333    0.07575    0.06858 =
         0.06740    0.00191   -0.00966    0.00569
N10   3    0.250603    0.912982    0.223126    10.83333    0.08558    0.11938 =
         0.08880   -0.01068   -0.03197    0.01136
MOLE 2
P1    4    0.569223    0.246969    0.080131    11.00000    0.02959    0.02548 =
         0.03129   -0.00138    0.00529    0.00160
P2    4    0.369477    0.291510    0.166030    11.00000    0.02850    0.02652 =
         0.02933   -0.00365    0.00358    0.00004
N1    3    0.501667    0.282881    0.141850    11.00000    0.03110    0.03838 =
         0.03807   -0.00922    0.00575    0.00103
C1    1    0.702804    0.200233    0.118194    11.00000    0.03148    0.02901 =
         0.03583    0.00283    0.00682    0.00131
C2    1    0.757740    0.143425    0.081955    11.00000    0.03688    0.03494 =
         0.04248   -0.00116    0.00795    0.00361
AFIX  43
H2    2    0.722270    0.126605    0.038117    11.00000   -1.20000
AFIX   0
C3    1    0.864759    0.111974    0.110915    11.00000    0.03732    0.03775 =
         0.06179    0.00128    0.01317    0.00912
AFIX  43
H3    2    0.901873    0.073526    0.086716    11.00000   -1.20000
AFIX   0
C4    1    0.917275    0.136674    0.175022    11.00000    0.03180    0.04387 =
         0.06867    0.01081   -0.00080    0.00364
AFIX  43
H4    2    0.990282    0.115249    0.194229    11.00000   -1.20000
AFIX   0
C5    1    0.863187    0.192608    0.211020    11.00000    0.04429    0.05164 =
         0.05205    0.00023   -0.00876   -0.00006
AFIX  43
H5    2    0.899238    0.209143    0.254819    11.00000   -1.20000
AFIX   0
C6    1    0.755850    0.224629    0.182969    11.00000    0.03994    0.03828 =
         0.04316   -0.00314    0.00092    0.00330
AFIX  43
H6    2    0.718994    0.262771    0.207698    11.00000   -1.20000
AFIX   0
C7    1    0.621880    0.318630    0.023495    11.00000    0.03372    0.03091 =
         0.03787    0.00317    0.00484   -0.00030
C8    1    0.695932    0.299866   -0.029547    11.00000    0.05753    0.03982 =
         0.04586    0.00177    0.01776    0.00217
AFIX  43
H8    2    0.715092    0.249430   -0.037148    11.00000   -1.20000
AFIX   0
C9    1    0.741565    0.354883   -0.071178    11.00000    0.06227    0.05957 =
         0.05322    0.00868    0.02271   -0.00454
AFIX  43
H9    2    0.791182    0.341827   -0.107096    11.00000   -1.20000
AFIX   0
C10   1    0.714172    0.428659   -0.059888    11.00000    0.06539    0.04706 =
         0.07160    0.02001    0.01631   -0.01222
AFIX  43
H10   2    0.745068    0.466070   -0.088190    11.00000   -1.20000
AFIX   0
C11   1    0.641722    0.447982   -0.007337    11.00000    0.07060    0.03150 =
         0.08553    0.01029    0.02069   -0.00376
AFIX  43
H11   2    0.623591    0.498575    0.000248    11.00000   -1.20000
AFIX   0
C12   1    0.595388    0.393311    0.034424    11.00000    0.04661    0.03288 =
         0.06246    0.00375    0.01593    0.00164
AFIX  43
H12   2    0.545882    0.406836    0.070251    11.00000   -1.20000
AFIX   0
C13   1    0.482213    0.181448    0.025555    11.00000    0.03320    0.03040 =
         0.03400   -0.00267    0.00631    0.00151
C14   1    0.460054    0.110978    0.052067    11.00000    0.04026    0.03321 =
         0.04887    0.00067    0.00354    0.00028
AFIX  43
H14   2    0.494979    0.097132    0.096976    11.00000   -1.20000
AFIX   0
C15   1    0.387051    0.061057    0.012930    11.00000    0.04769    0.03263 =
         0.07739   -0.01000    0.00979   -0.00413
AFIX  43
H15   2    0.372312    0.013324    0.031142    11.00000   -1.20000
AFIX   0
C16   1    0.335799    0.081223   -0.052838    11.00000    0.05966    0.05803 =
         0.06587   -0.02547    0.00162   -0.01360
AFIX  43
H16   2    0.286041    0.047177   -0.079492    11.00000   -1.20000
AFIX   0
C17   1    0.356940    0.150407   -0.079470    11.00000    0.07217    0.08324 =
         0.03975   -0.00756   -0.00885   -0.01547
AFIX  43
H17   2    0.321361    0.163755   -0.124369    11.00000   -1.20000
AFIX   0
C18   1    0.429980    0.200983   -0.041204    11.00000    0.05747    0.04900 =
         0.03696    0.00320   -0.00236   -0.00763
AFIX  43
H18   2    0.444486    0.248449   -0.060071    11.00000   -1.20000
AFIX   0
C19   1    0.341704    0.225747    0.234793    11.00000    0.04081    0.03045 =
         0.02935   -0.00298    0.00211   -0.00105
C20   1    0.437315    0.185875    0.267705    11.00000    0.05291    0.04810 =
         0.04243    0.00203    0.00363    0.01054
AFIX  43
H20   2    0.515881    0.191403    0.253031    11.00000   -1.20000
AFIX   0
C21   1    0.416336    0.137396    0.322834    11.00000    0.08231    0.05433 =
         0.04711    0.01193    0.00086    0.01921
AFIX  43
H21   2    0.481048    0.110157    0.345465    11.00000   -1.20000
AFIX   0
C22   1    0.302000    0.129258    0.344176    11.00000    0.09435    0.05440 =
         0.03682    0.00940    0.00705   -0.00744
AFIX  43
H22   2    0.288466    0.096145    0.381154    11.00000   -1.20000
AFIX   0
C23   1    0.206299    0.169420    0.311701    11.00000    0.06371    0.06926 =
         0.04204    0.00734    0.01123   -0.01562
AFIX  43
H23   2    0.127982    0.163718    0.326694    11.00000   -1.20000
AFIX   0
C24   1    0.225620    0.217606    0.257586    11.00000    0.04405    0.05327 =
         0.03937    0.00638    0.00431   -0.00544
AFIX  43
H24   2    0.160593    0.245222    0.235780    11.00000   -1.20000
AFIX   0
C25   1    0.358607    0.382836    0.204582    11.00000    0.03438    0.02839 =
         0.03046   -0.00398    0.00412    0.00072
C26   1    0.247131    0.415235    0.214219    11.00000    0.03327    0.04031 =
         0.04638   -0.01098    0.00528    0.00068
AFIX  43
H26   2    0.175040    0.390405    0.198440    11.00000   -1.20000
AFIX   0
C27   1    0.242337    0.484154    0.247098    11.00000    0.04728    0.04406 =
         0.05455   -0.01317    0.01019    0.01214
AFIX  43
H27   2    0.166965    0.506486    0.253063    11.00000   -1.20000
AFIX   0
C28   1    0.348048    0.520031    0.271088    11.00000    0.06263    0.03417 =
         0.05265   -0.01482    0.00758    0.00087
AFIX  43
H28   2    0.344392    0.566905    0.293245    11.00000   -1.20000
AFIX   0
C29   1    0.458330    0.487962    0.262912    11.00000    0.04872    0.04121 =
         0.05775   -0.01632    0.00063   -0.00662
AFIX  43
H29   2    0.529963    0.512441    0.280112    11.00000   -1.20000
AFIX   0
C30   1    0.464436    0.419320    0.229240    11.00000    0.03515    0.03731 =
         0.04911   -0.00918    0.00308   -0.00031
AFIX  43
H30   2    0.540196    0.397567    0.223145    11.00000   -1.20000
AFIX   0
C31   1    0.249553    0.281440    0.097251    11.00000    0.03067    0.03384 =
         0.02952   -0.00367    0.00287    0.00011
C32   1    0.194533    0.212172    0.083625    11.00000    0.03996    0.03801 =
         0.03747   -0.00338    0.00563   -0.00529
AFIX  43
H32   2    0.215701    0.170982    0.112854    11.00000   -1.20000
AFIX   0
C33   1    0.108603    0.204339    0.026865    11.00000    0.04596    0.06006 =
         0.04276   -0.01595    0.00104   -0.01500
AFIX  43
H33   2    0.071474    0.157703    0.017433    11.00000   -1.20000
AFIX   0
C34   1    0.077430    0.264785   -0.015810    11.00000    0.04616    0.08084 =
         0.03838   -0.01157   -0.00791    0.00360
AFIX  43
H34   2    0.018414    0.259306   -0.053995    11.00000   -1.20000
AFIX   0
C35   1    0.131892    0.332923   -0.002985    11.00000    0.06315    0.06209 =
         0.03653    0.00574   -0.00376    0.01410
AFIX  43
H35   2    0.110094    0.373785   -0.032503    11.00000   -1.20000
AFIX   0
C36   1    0.218497    0.341879    0.052985    11.00000    0.04953    0.03910 =
         0.03682    0.00115    0.00229    0.00248
AFIX  43
H36   2    0.256358    0.388501    0.061219    11.00000   -1.20000
AFIX   0
N1S   3    0.990650    0.519039    0.108607    11.00000    0.09928    0.14339 =
         0.14220    0.07944    0.02291    0.03349
C1S   1    0.955458    0.458867    0.109845    11.00000    0.05570    0.14221 =
         0.06895    0.03579    0.00842    0.02404
C2S   1    0.912408    0.383155    0.115190    11.00000    0.06432    0.13914 =
         0.10058   -0.03054    0.00695   -0.01909
AFIX 137
H2S1  2    0.975659    0.352490    0.138899    11.00000   -1.50000
H2S2  2    0.891007    0.363437    0.068231    11.00000   -1.50000
H2S3  2    0.841579    0.382577    0.142038    11.00000   -1.50000
AFIX   0
HKLF 4
END
;

 
data_280K_SingleSiteModel
# Shelxtl code:  rb08015 
 
_audit_creation_method            SHELXL-97 
_chemical_name_systematic 
; 
 Triphenyl(P,P,P-triphenylphosphine imidato-kappaN)-phosphorus(1+) 
 1,3,5,7-tetrathia(1,5-SIV)-2,4,6,8,9-pentaazabicyclo[3.3.1]nona-1,4,6,7
 -tetraene(-1)
; 
_chemical_name_common             
;
 Bis(triphenylphosphine)iminium tetrasulfurpentanitride
; 
_chemical_melting_point           ? 
_chemical_formula_moiety          
 'C36 H30 N P2, N5 S4, C2 H3 N'
_chemical_formula_sum 
 'C38 H33 N7 P2 S4' 
_chemical_formula_weight          777.89 
 
loop_ 
 _atom_type_symbol 
 _atom_type_description 
 _atom_type_scat_dispersion_real 
 _atom_type_scat_dispersion_imag 
 _atom_type_scat_source 
 'C'  'C'   0.0033   0.0016 
 'International Tables Vol C Tables 4.2.6.8 and 6.1.1.4' 
 'H'  'H'   0.0000   0.0000 
 'International Tables Vol C Tables 4.2.6.8 and 6.1.1.4' 
 'N'  'N'   0.0061   0.0033 
 'International Tables Vol C Tables 4.2.6.8 and 6.1.1.4' 
 'P'  'P'   0.1023   0.0942 
 'International Tables Vol C Tables 4.2.6.8 and 6.1.1.4' 
 'S'  'S'   0.1246   0.1234 
 'International Tables Vol C Tables 4.2.6.8 and 6.1.1.4' 
 
_space_group_crystal_system       monoclinic
_space_group_IT_number            14
_space_group_name_H-M_alt         'P 21/c'
_space_group_name_Hall            '-P 2ybc'
 
_shelx_space_group_comment
;
The symmetry employed for this shelxl refinement is uniquely defined
by the following loop, which should always be used as a source of
symmetry information in preference to the above space-group names.
They are only intended as comments.
;
 
loop_
 _space_group_symop_operation_xyz
 'x, y, z'
 '-x, y+1/2, -z+1/2'
 '-x, -y, -z'
 'x, -y-1/2, z-1/2'
 
_cell_length_a                    11.131(18)
_cell_length_b                    17.92(3)
_cell_length_c                    19.14(3)
_cell_angle_alpha                 90
_cell_angle_beta                  94.601(19)
_cell_angle_gamma                 90
_cell_volume                      3805(11)
_cell_formula_units_Z             4
_cell_measurement_temperature     280(2)
_cell_measurement_reflns_used    8760
_cell_measurement_theta_min        2.16
_cell_measurement_theta_max       27.31
_exptl_crystal_description       'Block'
_exptl_crystal_colour            'yellow'
_exptl_crystal_size_max           0.406
_exptl_crystal_size_mid           0.198
_exptl_crystal_size_min           0.166
_exptl_crystal_density_diffrn     1.358
_exptl_crystal_F_000              1616 
_exptl_absorpt_coefficient_mu     0.372 
_exptl_absorpt_correction_type    multi-scan
_exptl_absorpt_correction_T_min   0.5867  
_exptl_absorpt_correction_T_max   0.7456
_exptl_absorpt_process_details   
; 
SADABS (Bruker, 2008)
;
_exptl_special_details           
; 
 A crystal coated in Paratone (TM) oil was mounted on the end of a thin glass
 capillary and cooled in the gas stream of the diffractometer Kryoflex device.
;
loop_
 _exptl_crystal_face_index_h
 _exptl_crystal_face_index_k
 _exptl_crystal_face_index_l
 _exptl_crystal_face_perp_dist
   -1.00    0.00    0.00    0.1920
    1.00    0.00    0.00    0.1930
    0.00   -1.00    1.00    0.0810
    0.00    1.00   -1.00    0.0830
    0.00   -1.00    0.00    0.1020
    0.00    1.00    0.00    0.0880
    0.00    1.00    1.00    0.0860
    0.00   -1.00   -1.00    0.0960
    0.00    0.00    1.00    0.0760
    0.00    0.00   -1.00    0.1060
 
 
_diffrn_ambient_temperature       280(2) 
_diffrn_radiation_probe          x-ray
_diffrn_radiation_type           MoK\a
_diffrn_radiation_wavelength     0.71073
_diffrn_source                   'fine-focus sealed tube'
_diffrn_source_type              'Bruker D8'
_diffrn_radiation_monochromator  graphite
_diffrn_measurement_device_type  
;
 Bruker ApexII CCD area-detector diffractometer
;
_diffrn_measurement_method        '\f and \w scans' 
_diffrn_detector_area_resol_mean  66.06 
_diffrn_reflns_number             41322
_diffrn_reflns_av_unetI/netI      0.0417
_diffrn_reflns_av_R_equivalents   0.0532
_diffrn_reflns_limit_h_min        -14
_diffrn_reflns_limit_h_max        14
_diffrn_reflns_limit_k_min        -23
_diffrn_reflns_limit_k_max        23
_diffrn_reflns_limit_l_min        -24
_diffrn_reflns_limit_l_max        24
_diffrn_reflns_theta_min          2.135
_diffrn_reflns_theta_max          27.448
_diffrn_reflns_theta_full         27.500
_diffrn_measured_fraction_theta_max   0.987
_diffrn_measured_fraction_theta_full  0.982
_diffrn_reflns_Laue_measured_fraction_max    0.987
_diffrn_reflns_Laue_measured_fraction_full   0.982
_diffrn_reflns_point_group_measured_fraction_max   0.987
_diffrn_reflns_point_group_measured_fraction_full  0.982
_reflns_number_total              8594
_reflns_number_gt                 6517
_reflns_threshold_expression      'I > 2\s(I)'
_reflns_Friedel_coverage          0.000
_reflns_Friedel_fraction_max      .
_reflns_Friedel_fraction_full     .
 
_computing_data_collection       'APEX2 (Bruker, 2008)'
_computing_cell_refinement       'SAINT-Plus (Bruker, 2008)'
_computing_data_reduction        'SAINT-Plus'
_computing_structure_solution    'SHELXS (Sheldrick, 2008)'
# if use Dual Space, write: 'SHELXD (Sheldrick, 2008)'
_computing_structure_refinement  'SHELXL-2013 (Sheldrick, 2008)'
_computing_molecular_graphics    'Mercury (Macrae <i>et al.</i>, 2008)'
_computing_publication_material  'publCIF (Westrip, 2010)'
# Bruker (2008). APEX2, SAINT-Plus and SADABS. Bruker AXS Inc., Madison
# Wisconsin, USA.
# Sheldrick, G. M. (2008). Acta Cryst. A64, 112-122.
# Sheldrick, G. M. (2002). TWINABS, University of Goettingen.
# Macrae, C. F., Bruno, I. J., Chisholm, J. A., Edgington, P. R., McCabe, P.,
# Pidcock, E., Rodriguez-Monge, L., Taylor, R., van de Streek, J. & Wood,
# P. A. (2008). J. Appl. Cryst. 41, 466-470.
# Westrip, S. P. (2010). J. Appl. Cryst. 43, 920-925.
 
_reflns_special_details
;
 Reflections were merged by SHELXL according to the crystal
 class for the calculation of statistics and refinement.
 
 _reflns_Friedel_fraction is defined as the number of unique
 Friedel pairs measured divided by the number that would be
 possible theoretically, ignoring centric projections and
 systematic absences.
; 
 
_refine_ls_structure_factor_coef  Fsqd  
_refine_ls_matrix_type            full 
_refine_ls_weighting_scheme       calc  
_refine_ls_weighting_details
'w=1/[\s^2^(Fo^2^)+(0.0755P)^2^+1.0100P] where P=(Fo^2^+2Fc^2^)/3'
_atom_sites_solution_primary      direct 
_atom_sites_solution_secondary    difmap 
_atom_sites_solution_hydrogens    geom
_refine_ls_hydrogen_treatment     constr
_refine_ls_extinction_method      none
_refine_ls_extinction_coef        .
_refine_ls_number_reflns          8594
_refine_ls_number_parameters      470
_refine_ls_number_restraints      0
_refine_ls_R_factor_all           0.0670
_refine_ls_R_factor_gt            0.0492
_refine_ls_wR_factor_ref          0.1409
_refine_ls_wR_factor_gt           0.1287
_refine_ls_goodness_of_fit_ref    1.051
_refine_ls_restrained_S_all       1.051
_refine_ls_shift/su_max           0.001
_refine_ls_shift/su_mean          0.000

_refine_special_details
;
 Positional disorder was encountered for the S4N5- anion. After considerable
 trial and error, the best model was one with 6 N sites, each at 5/6th 
 occupancy. This gave better agreement than a two-site model that works at
 lower temperature. At this temperature, all N occupancies seem to be even.
 This of course affects the geometry as the S-N bonds will also be averaged.
;
 
loop_
 _atom_site_label
 _atom_site_type_symbol
 _atom_site_fract_x
 _atom_site_fract_y
 _atom_site_fract_z
 _atom_site_U_iso_or_equiv
 _atom_site_adp_type
 _atom_site_occupancy
 _atom_site_site_symmetry_order  
 _atom_site_calc_flag
 _atom_site_refinement_flags_posn
 _atom_site_refinement_flags_adp
 _atom_site_refinement_flags_occupancy
 _atom_site_disorder_assembly
 _atom_site_disorder_group
S1 S -0.00204(9) 0.88376(6) 0.15328(5) 0.0892(3) Uani 1 1 d . . . . .
S3 S 0.16164(8) 0.97819(6) 0.21964(5) 0.0833(3) Uani 1 1 d . . . . .
S5 S 0.14016(9) 0.96938(6) 0.07757(5) 0.0862(3) Uani 1 1 d . . . . .
S7 S 0.23852(10) 0.85461(5) 0.15543(5) 0.0904(3) Uani 1 1 d . . . . .
N2 N 0.0324(4) 0.9352(3) 0.2188(2) 0.1273(18) Uani 0.8333 1 d . . P . .
N4 N 0.1664(3) 1.02173(17) 0.1469(2) 0.0881(11) Uani 0.8333 1 d . . P . .
N6 N 0.2397(3) 0.9009(2) 0.08635(16) 0.0961(13) Uani 0.8333 1 d . . P . .
N8 N 0.1030(4) 0.82078(18) 0.1573(2) 0.1026(14) Uani 0.8333 1 d . . P . .
N9 N 0.0114(3) 0.9364(2) 0.08392(18) 0.0853(10) Uani 0.8333 1 d . . P . .
N10 N 0.2509(3) 0.9130(3) 0.2215(2) 0.1007(12) Uani 0.8333 1 d . . P . .
P2 P 0.36953(4) 0.29165(3) 0.16585(3) 0.03186(13) Uani 1 1 d . . . . .
P1 P 0.56891(5) 0.24686(3) 0.08028(3) 0.03254(13) Uani 1 1 d . . . . .
N1 N 0.50112(16) 0.28279(10) 0.14165(10) 0.0405(4) Uani 1 1 d . . . . .
C1 C 0.70177(18) 0.20043(11) 0.11840(11) 0.0356(4) Uani 1 1 d . . . . .
C2 C 0.7570(2) 0.14372(13) 0.08270(12) 0.0431(5) Uani 1 1 d . . . . .
H2 H 0.7226 0.1269 0.0397 0.052 Uiso 1 1 calc R U . . .
C3 C 0.8637(2) 0.11251(14) 0.11178(14) 0.0518(6) Uani 1 1 d . . . . .
H3 H 0.9005 0.0745 0.0882 0.062 Uiso 1 1 calc R U . . .
C4 C 0.9155(2) 0.13737(15) 0.17543(15) 0.0552(6) Uani 1 1 d . . . . .
H4 H 0.9872 0.1163 0.1944 0.066 Uiso 1 1 calc R U . . .
C5 C 0.8615(2) 0.19320(16) 0.21094(15) 0.0578(7) Uani 1 1 d . . . . .
H5 H 0.8968 0.2098 0.2538 0.069 Uiso 1 1 calc R U . . .
C6 C 0.7547(2) 0.22484(13) 0.18298(12) 0.0463(5) Uani 1 1 d . . . . .
H6 H 0.7181 0.2624 0.2073 0.056 Uiso 1 1 calc R U . . .
C7 C 0.62155(19) 0.31848(12) 0.02360(12) 0.0391(5) Uani 1 1 d . . . . .
C8 C 0.6957(2) 0.29958(15) -0.02902(13) 0.0552(6) Uani 1 1 d . . . . .
H8 H 0.7149 0.2498 -0.0363 0.066 Uiso 1 1 calc R U . . .
C9 C 0.7410(3) 0.35457(17) -0.07046(15) 0.0670(8) Uani 1 1 d . . . . .
H9 H 0.7901 0.3417 -0.1057 0.080 Uiso 1 1 calc R U . . .
C10 C 0.7136(3) 0.42783(17) -0.05961(17) 0.0715(8) Uani 1 1 d . . . . .
H10 H 0.7439 0.4646 -0.0876 0.086 Uiso 1 1 calc R U . . .
C11 C 0.6413(3) 0.44734(16) -0.00731(19) 0.0730(9) Uani 1 1 d . . . . .
H11 H 0.6234 0.4973 0.0000 0.088 Uiso 1 1 calc R U . . .
C12 C 0.5948(2) 0.39273(14) 0.03446(15) 0.0547(6) Uani 1 1 d . . . . .
H12 H 0.5460 0.4061 0.0696 0.066 Uiso 1 1 calc R U . . .
C13 C 0.48265(18) 0.18110(12) 0.02603(11) 0.0368(4) Uani 1 1 d . . . . .
C14 C 0.4595(2) 0.11120(13) 0.05270(13) 0.0468(5) Uani 1 1 d . . . . .
H14 H 0.4926 0.0979 0.0971 0.056 Uiso 1 1 calc R U . . .
C15 C 0.3873(2) 0.06112(15) 0.01368(17) 0.0607(7) Uani 1 1 d . . . . .
H15 H 0.3729 0.0140 0.0317 0.073 Uiso 1 1 calc R U . . .
C16 C 0.3366(3) 0.08079(18) -0.05185(17) 0.0702(8) Uani 1 1 d . . . . .
H16 H 0.2876 0.0471 -0.0778 0.084 Uiso 1 1 calc R U . . .
C17 C 0.3583(3) 0.1495(2) -0.07850(15) 0.0763(9) Uani 1 1 d . . . . .
H17 H 0.3238 0.1625 -0.1227 0.092 Uiso 1 1 calc R U . . .
C18 C 0.4309(2) 0.20012(16) -0.04057(13) 0.0556(6) Uani 1 1 d . . . . .
H18 H 0.4453 0.2468 -0.0593 0.067 Uiso 1 1 calc R U . . .
C19 C 0.3417(2) 0.22612(12) 0.23448(11) 0.0382(5) Uani 1 1 d . . . . .
C20 C 0.4366(3) 0.18617(15) 0.26719(13) 0.0552(6) Uani 1 1 d . . . . .
H20 H 0.5138 0.1913 0.2525 0.066 Uiso 1 1 calc R U . . .
C21 C 0.4159(3) 0.13800(18) 0.32247(15) 0.0726(9) Uani 1 1 d . . . . .
H21 H 0.4795 0.1112 0.3448 0.087 Uiso 1 1 calc R U . . .
C22 C 0.3019(4) 0.13023(18) 0.34378(15) 0.0744(9) Uani 1 1 d . . . . .
H22 H 0.2883 0.0975 0.3801 0.089 Uiso 1 1 calc R U . . .
C23 C 0.2072(3) 0.17052(19) 0.31186(14) 0.0688(8) Uani 1 1 d . . . . .
H23 H 0.1303 0.1654 0.3270 0.083 Uiso 1 1 calc R U . . .
C24 C 0.2265(2) 0.21823(16) 0.25766(13) 0.0538(6) Uani 1 1 d . . . . .
H24 H 0.1625 0.2454 0.2363 0.065 Uiso 1 1 calc R U . . .
C25 C 0.35875(18) 0.38276(11) 0.20413(10) 0.0350(4) Uani 1 1 d . . . . .
C26 C 0.2479(2) 0.41528(13) 0.21397(12) 0.0456(5) Uani 1 1 d . . . . .
H26 H 0.1770 0.3909 0.1985 0.055 Uiso 1 1 calc R U . . .
C27 C 0.2433(2) 0.48407(15) 0.24680(14) 0.0554(6) Uani 1 1 d . . . . .
H27 H 0.1692 0.5063 0.2526 0.066 Uiso 1 1 calc R U . . .
C28 C 0.3484(3) 0.51954(14) 0.27087(14) 0.0567(7) Uani 1 1 d . . . . .
H28 H 0.3448 0.5657 0.2928 0.068 Uiso 1 1 calc R U . . .
C29 C 0.4581(2) 0.48730(14) 0.26272(15) 0.0570(7) Uani 1 1 d . . . . .
H29 H 0.5286 0.5112 0.2799 0.068 Uiso 1 1 calc R U . . .
C30 C 0.4641(2) 0.41902(13) 0.22890(13) 0.0464(5) Uani 1 1 d . . . . .
H30 H 0.5386 0.3975 0.2228 0.056 Uiso 1 1 calc R U . . .
C31 C 0.24991(18) 0.28148(12) 0.09735(10) 0.0350(4) Uani 1 1 d . . . . .
C32 C 0.1947(2) 0.21258(14) 0.08410(12) 0.0440(5) Uani 1 1 d . . . . .
H32 H 0.2152 0.1720 0.1130 0.053 Uiso 1 1 calc R U . . .
C33 C 0.1090(2) 0.20450(17) 0.02762(14) 0.0580(7) Uani 1 1 d . . . . .
H33 H 0.0726 0.1584 0.0185 0.070 Uiso 1 1 calc R U . . .
C34 C 0.0779(3) 0.26469(19) -0.01479(14) 0.0652(8) Uani 1 1 d . . . . .
H34 H 0.0193 0.2593 -0.0519 0.078 Uiso 1 1 calc R U . . .
C35 C 0.1329(3) 0.33265(18) -0.00250(13) 0.0636(7) Uani 1 1 d . . . . .
H35 H 0.1122 0.3729 -0.0317 0.076 Uiso 1 1 calc R U . . .
C36 C 0.2191(2) 0.34137(14) 0.05321(12) 0.0490(6) Uani 1 1 d . . . . .
H36 H 0.2565 0.3873 0.0611 0.059 Uiso 1 1 calc R U . . .
N1S N 0.9906(4) 0.5202(3) 0.1089(3) 0.149(2) Uani 1 1 d . . . . .
C1S C 0.9548(4) 0.4597(4) 0.1100(2) 0.1039(16) Uani 1 1 d . . . . .
C2S C 0.9118(4) 0.3841(3) 0.1165(2) 0.1148(16) Uani 1 1 d . . . . .
H2S1 H 0.9705 0.3555 0.1445 0.172 Uiso 1 1 calc R U . . .
H2S2 H 0.8990 0.3620 0.0708 0.172 Uiso 1 1 calc R U . . .
H2S3 H 0.8373 0.3846 0.1385 0.172 Uiso 1 1 calc R U . . .
 
loop_
 _atom_site_aniso_label
 _atom_site_aniso_U_11
 _atom_site_aniso_U_22
 _atom_site_aniso_U_33
 _atom_site_aniso_U_23
 _atom_site_aniso_U_13
 _atom_site_aniso_U_12
S1 0.0773(6) 0.1109(8) 0.0772(6) 0.0049(5) -0.0077(4) -0.0398(5)
S3 0.0737(5) 0.0959(7) 0.0815(6) -0.0472(5) 0.0145(4) -0.0114(4)
S5 0.0881(6) 0.0999(7) 0.0721(5) 0.0364(5) 0.0161(4) 0.0206(5)
S7 0.1141(8) 0.0720(6) 0.0805(6) -0.0111(4) -0.0201(5) 0.0454(5)
N2 0.096(3) 0.189(5) 0.102(3) -0.040(3) 0.044(2) -0.035(3)
N4 0.102(3) 0.0444(17) 0.123(3) -0.0002(18) 0.040(2) 0.0013(16)
N6 0.106(3) 0.128(3) 0.0576(18) 0.0012(19) 0.0286(18) 0.061(2)
N8 0.152(4) 0.0464(18) 0.100(3) 0.0176(18) -0.048(3) -0.023(2)
N9 0.092(2) 0.084(2) 0.077(2) 0.0032(18) -0.0149(18) 0.0087(19)
N10 0.079(2) 0.130(3) 0.087(3) -0.013(2) -0.0315(19) 0.013(2)
P2 0.0313(3) 0.0320(3) 0.0325(3) -0.0043(2) 0.00384(19) 0.0002(2)
P1 0.0334(3) 0.0302(3) 0.0345(3) -0.0014(2) 0.0061(2) 0.0021(2)
N1 0.0337(9) 0.0457(10) 0.0429(10) -0.0109(8) 0.0071(7) 0.0022(8)
C1 0.0344(10) 0.0336(11) 0.0395(11) 0.0023(8) 0.0073(8) 0.0008(8)
C2 0.0424(12) 0.0400(12) 0.0478(12) -0.0014(10) 0.0090(9) 0.0057(9)
C3 0.0439(13) 0.0438(13) 0.0694(16) 0.0017(12) 0.0145(11) 0.0100(10)
C4 0.0371(12) 0.0499(15) 0.0776(18) 0.0085(13) -0.0008(12) 0.0057(10)
C5 0.0496(14) 0.0610(16) 0.0599(16) -0.0005(13) -0.0123(12) 0.0018(12)
C6 0.0454(12) 0.0449(13) 0.0481(13) -0.0050(10) 0.0009(10) 0.0049(10)
C7 0.0383(11) 0.0352(11) 0.0439(12) 0.0037(9) 0.0048(9) 0.0001(9)
C8 0.0693(17) 0.0472(14) 0.0520(14) 0.0039(11) 0.0234(12) 0.0022(12)
C9 0.0731(19) 0.0680(19) 0.0633(17) 0.0119(14) 0.0276(15) -0.0046(15)
C10 0.077(2) 0.0571(18) 0.082(2) 0.0235(16) 0.0182(16) -0.0147(15)
C11 0.081(2) 0.0393(15) 0.101(2) 0.0150(15) 0.0229(18) -0.0035(13)
C12 0.0551(14) 0.0390(13) 0.0721(17) 0.0054(12) 0.0181(12) 0.0035(11)
C13 0.0378(11) 0.0362(11) 0.0367(10) -0.0044(9) 0.0056(8) 0.0030(8)
C14 0.0451(12) 0.0406(12) 0.0544(14) 0.0003(11) 0.0032(10) -0.0010(10)
C15 0.0543(15) 0.0410(14) 0.087(2) -0.0117(14) 0.0092(14) -0.0063(11)
C16 0.0679(18) 0.069(2) 0.073(2) -0.0266(16) -0.0005(15) -0.0162(15)
C17 0.085(2) 0.096(3) 0.0447(15) -0.0082(15) -0.0126(14) -0.0197(19)
C18 0.0684(17) 0.0568(16) 0.0403(13) 0.0033(11) -0.0039(11) -0.0087(13)
C19 0.0464(12) 0.0355(11) 0.0326(10) -0.0041(8) 0.0029(9) -0.0020(9)
C20 0.0611(15) 0.0553(15) 0.0493(14) 0.0038(12) 0.0054(11) 0.0119(12)
C21 0.097(2) 0.0668(19) 0.0529(16) 0.0146(14) 0.0016(16) 0.0241(17)
C22 0.113(3) 0.068(2) 0.0428(15) 0.0123(14) 0.0088(16) -0.0092(18)
C23 0.0744(19) 0.087(2) 0.0471(15) 0.0104(15) 0.0149(13) -0.0191(17)
C24 0.0489(14) 0.0668(17) 0.0461(13) 0.0086(12) 0.0065(10) -0.0060(12)
C25 0.0376(11) 0.0328(11) 0.0349(10) -0.0051(8) 0.0049(8) 0.0008(8)
C26 0.0384(11) 0.0463(13) 0.0528(13) -0.0140(11) 0.0066(10) 0.0006(9)
C27 0.0520(14) 0.0526(15) 0.0627(16) -0.0179(12) 0.0125(12) 0.0114(11)
C28 0.0696(17) 0.0403(14) 0.0612(16) -0.0192(12) 0.0114(13) 0.0013(12)
C29 0.0541(15) 0.0475(14) 0.0688(17) -0.0204(13) 0.0019(12) -0.0083(11)
C30 0.0381(12) 0.0439(13) 0.0569(14) -0.0126(11) 0.0034(10) -0.0005(9)
C31 0.0330(10) 0.0399(11) 0.0323(10) -0.0045(8) 0.0043(8) 0.0004(8)
C32 0.0444(12) 0.0464(13) 0.0414(12) -0.0054(10) 0.0045(9) -0.0079(10)
C33 0.0519(14) 0.0720(18) 0.0499(14) -0.0169(13) 0.0021(11) -0.0177(13)
C34 0.0545(15) 0.095(2) 0.0437(14) -0.0126(15) -0.0086(12) 0.0027(15)
C35 0.0741(18) 0.076(2) 0.0394(13) 0.0053(13) -0.0050(12) 0.0155(15)
C36 0.0575(14) 0.0482(14) 0.0409(12) 0.0004(10) 0.0024(10) 0.0031(11)
N1S 0.115(3) 0.168(5) 0.166(4) 0.093(4) 0.027(3) 0.036(3)
C1S 0.067(2) 0.166(5) 0.079(2) 0.043(3) 0.0111(19) 0.026(3)
C2S 0.080(3) 0.160(5) 0.105(3) -0.030(3) 0.009(2) -0.023(3)
 
_geom_special_details
;
 All esds (except the esd in the dihedral angle between two l.s. planes)
 are estimated using the full covariance matrix.  The cell esds are taken
 into account individually in the estimation of esds in distances, angles
 and torsion angles; correlations between esds in cell parameters are only
 used when they are defined by crystal symmetry.  An approximate (isotropic)
 treatment of cell esds is used for estimating esds involving l.s. planes.
;
 
loop_
 _geom_bond_atom_site_label_1
 _geom_bond_atom_site_label_2
 _geom_bond_distance
 _geom_bond_site_symmetry_2
 _geom_bond_publ_flag
S1 N2 1.579(5) . ?
S1 N8 1.622(5) . ?
S1 N9 1.645(4) . ?
S3 N10 1.531(5) . ?
S3 N4 1.600(4) . ?
S3 N2 1.631(5) . ?
S5 N9 1.564(5) . ?
S5 N4 1.633(4) . ?
S5 N6 1.653(4) . ?
S7 N6 1.562(4) . ?
S7 N8 1.629(5) . ?
S7 N10 1.639(4) . ?
P2 N1 1.579(3) . ?
P2 C25 1.797(3) . ?
P2 C31 1.801(3) . ?
P2 C19 1.807(3) . ?
P1 N1 1.583(2) . ?
P1 C13 1.797(3) . ?
P1 C1 1.800(3) . ?
P1 C7 1.808(3) . ?
C1 C2 1.395(3) . ?
C1 C6 1.396(4) . ?
C2 C3 1.388(4) . ?
C2 H2 0.9300 . ?
C3 C4 1.379(4) . ?
C3 H3 0.9300 . ?
C4 C5 1.374(4) . ?
C4 H4 0.9300 . ?
C5 C6 1.386(4) . ?
C5 H5 0.9300 . ?
C6 H6 0.9300 . ?
C7 C12 1.383(4) . ?
C7 C8 1.395(4) . ?
C8 C9 1.385(4) . ?
C8 H8 0.9300 . ?
C9 C10 1.367(5) . ?
C9 H9 0.9300 . ?
C10 C11 1.379(5) . ?
C10 H10 0.9300 . ?
C11 C12 1.389(4) . ?
C11 H11 0.9300 . ?
C12 H12 0.9300 . ?
C13 C14 1.385(4) . ?
C13 C18 1.398(4) . ?
C14 C15 1.383(4) . ?
C14 H14 0.9300 . ?
C15 C16 1.379(5) . ?
C15 H15 0.9300 . ?
C16 C17 1.362(5) . ?
C16 H16 0.9300 . ?
C17 C18 1.381(4) . ?
C17 H17 0.9300 . ?
C18 H18 0.9300 . ?
C19 C20 1.383(4) . ?
C19 C24 1.398(4) . ?
C20 C21 1.399(4) . ?
C20 H20 0.9300 . ?
C21 C22 1.371(5) . ?
C21 H21 0.9300 . ?
C22 C23 1.379(5) . ?
C22 H22 0.9300 . ?
C23 C24 1.374(4) . ?
C23 H23 0.9300 . ?
C24 H24 0.9300 . ?
C25 C30 1.390(3) . ?
C25 C26 1.391(3) . ?
C26 C27 1.387(4) . ?
C26 H26 0.9300 . ?
C27 C28 1.377(4) . ?
C27 H27 0.9300 . ?
C28 C29 1.372(4) . ?
C28 H28 0.9300 . ?
C29 C30 1.388(4) . ?
C29 H29 0.9300 . ?
C30 H30 0.9300 . ?
C31 C36 1.392(4) . ?
C31 C32 1.393(4) . ?
C32 C33 1.391(4) . ?
C32 H32 0.9300 . ?
C33 C34 1.377(4) . ?
C33 H33 0.9300 . ?
C34 C35 1.375(5) . ?
C34 H34 0.9300 . ?
C35 C36 1.385(4) . ?
C35 H35 0.9300 . ?
C36 H36 0.9300 . ?
N1S C1S 1.157(7) . ?
C1S C2S 1.445(8) . ?
C2S H2S1 0.9600 . ?
C2S H2S2 0.9600 . ?
C2S H2S3 0.9600 . ?
 
loop_
 _geom_angle_atom_site_label_1
 _geom_angle_atom_site_label_2
 _geom_angle_atom_site_label_3
 _geom_angle
 _geom_angle_site_symmetry_1
 _geom_angle_site_symmetry_3
 _geom_angle_publ_flag
N2 S1 N8 103.9(3) . . ?
N2 S1 N9 105.9(3) . . ?
N8 S1 N9 109.0(2) . . ?
N10 S3 N4 109.0(2) . . ?
N10 S3 N2 102.1(3) . . ?
N4 S3 N2 108.2(2) . . ?
N9 S5 N4 105.01(19) . . ?
N9 S5 N6 108.8(2) . . ?
N4 S5 N6 105.6(2) . . ?
N6 S7 N8 106.7(2) . . ?
N6 S7 N10 107.9(3) . . ?
N8 S7 N10 104.0(2) . . ?
S1 N2 S3 116.2(2) . . ?
S3 N4 S5 114.3(2) . . ?
S7 N6 S5 115.43(19) . . ?
S1 N8 S7 113.9(2) . . ?
S5 N9 S1 115.0(2) . . ?
S3 N10 S7 117.1(2) . . ?
N1 P2 C25 107.74(10) . . ?
N1 P2 C31 115.16(14) . . ?
C25 P2 C31 108.60(11) . . ?
N1 P2 C19 111.39(11) . . ?
C25 P2 C19 105.85(15) . . ?
C31 P2 C19 107.68(13) . . ?
N1 P1 C13 115.54(13) . . ?
N1 P1 C1 108.20(14) . . ?
C13 P1 C1 108.35(14) . . ?
N1 P1 C7 110.68(14) . . ?
C13 P1 C7 107.61(15) . . ?
C1 P1 C7 106.03(13) . . ?
P2 N1 P1 140.09(13) . . ?
C2 C1 C6 119.4(2) . . ?
C2 C1 P1 121.23(19) . . ?
C6 C1 P1 119.25(17) . . ?
C3 C2 C1 119.6(2) . . ?
C3 C2 H2 120.2 . . ?
C1 C2 H2 120.2 . . ?
C4 C3 C2 120.5(2) . . ?
C4 C3 H3 119.7 . . ?
C2 C3 H3 119.7 . . ?
C5 C4 C3 120.2(2) . . ?
C5 C4 H4 119.9 . . ?
C3 C4 H4 119.9 . . ?
C4 C5 C6 120.2(3) . . ?
C4 C5 H5 119.9 . . ?
C6 C5 H5 119.9 . . ?
C5 C6 C1 120.1(2) . . ?
C5 C6 H6 119.9 . . ?
C1 C6 H6 119.9 . . ?
C12 C7 C8 119.3(2) . . ?
C12 C7 P1 120.6(2) . . ?
C8 C7 P1 120.01(19) . . ?
C9 C8 C7 120.3(3) . . ?
C9 C8 H8 119.8 . . ?
C7 C8 H8 119.8 . . ?
C10 C9 C8 120.0(3) . . ?
C10 C9 H9 120.0 . . ?
C8 C9 H9 120.0 . . ?
C9 C10 C11 120.3(3) . . ?
C9 C10 H10 119.9 . . ?
C11 C10 H10 119.9 . . ?
C10 C11 C12 120.3(3) . . ?
C10 C11 H11 119.8 . . ?
C12 C11 H11 119.8 . . ?
C7 C12 C11 119.8(3) . . ?
C7 C12 H12 120.1 . . ?
C11 C12 H12 120.1 . . ?
C14 C13 C18 118.8(2) . . ?
C14 C13 P1 119.13(19) . . ?
C18 C13 P1 121.9(2) . . ?
C15 C14 C13 120.3(3) . . ?
C15 C14 H14 119.8 . . ?
C13 C14 H14 119.8 . . ?
C16 C15 C14 120.2(3) . . ?
C16 C15 H15 119.9 . . ?
C14 C15 H15 119.9 . . ?
C17 C16 C15 120.0(3) . . ?
C17 C16 H16 120.0 . . ?
C15 C16 H16 120.0 . . ?
C16 C17 C18 120.7(3) . . ?
C16 C17 H17 119.6 . . ?
C18 C17 H17 119.7 . . ?
C17 C18 C13 120.0(3) . . ?
C17 C18 H18 120.0 . . ?
C13 C18 H18 120.0 . . ?
C20 C19 C24 119.4(2) . . ?
C20 C19 P2 119.8(2) . . ?
C24 C19 P2 120.76(18) . . ?
C19 C20 C21 119.7(3) . . ?
C19 C20 H20 120.2 . . ?
C21 C20 H20 120.2 . . ?
C22 C21 C20 120.1(3) . . ?
C22 C21 H21 120.0 . . ?
C20 C21 H21 120.0 . . ?
C21 C22 C23 120.5(3) . . ?
C21 C22 H22 119.7 . . ?
C23 C22 H22 119.7 . . ?
C24 C23 C22 120.0(3) . . ?
C24 C23 H23 120.0 . . ?
C22 C23 H23 120.0 . . ?
C23 C24 C19 120.4(3) . . ?
C23 C24 H24 119.8 . . ?
C19 C24 H24 119.8 . . ?
C30 C25 C26 119.4(2) . . ?
C30 C25 P2 118.79(17) . . ?
C26 C25 P2 121.66(17) . . ?
C27 C26 C25 120.0(2) . . ?
C27 C26 H26 120.0 . . ?
C25 C26 H26 120.0 . . ?
C28 C27 C26 120.0(2) . . ?
C28 C27 H27 120.0 . . ?
C26 C27 H27 120.0 . . ?
C29 C28 C27 120.5(3) . . ?
C29 C28 H28 119.7 . . ?
C27 C28 H28 119.7 . . ?
C28 C29 C30 120.0(2) . . ?
C28 C29 H29 120.0 . . ?
C30 C29 H29 120.0 . . ?
C29 C30 C25 120.0(2) . . ?
C29 C30 H30 120.0 . . ?
C25 C30 H30 120.0 . . ?
C36 C31 C32 119.3(2) . . ?
C36 C31 P2 119.70(18) . . ?
C32 C31 P2 120.76(17) . . ?
C33 C32 C31 119.9(2) . . ?
C33 C32 H32 120.0 . . ?
C31 C32 H32 120.0 . . ?
C34 C33 C32 120.1(3) . . ?
C34 C33 H33 120.0 . . ?
C32 C33 H33 120.0 . . ?
C35 C34 C33 120.3(3) . . ?
C35 C34 H34 119.8 . . ?
C33 C34 H34 119.8 . . ?
C34 C35 C36 120.2(3) . . ?
C34 C35 H35 119.9 . . ?
C36 C35 H35 119.9 . . ?
C35 C36 C31 120.1(3) . . ?
C35 C36 H36 119.9 . . ?
C31 C36 H36 119.9 . . ?
N1S C1S C2S 176.1(6) . . ?
C1S C2S H2S1 109.5 . . ?
C1S C2S H2S2 109.5 . . ?
H2S1 C2S H2S2 109.5 . . ?
C1S C2S H2S3 109.5 . . ?
H2S1 C2S H2S3 109.5 . . ?
H2S2 C2S H2S3 109.5 . . ?
 
loop_
 _geom_torsion_atom_site_label_1
 _geom_torsion_atom_site_label_2
 _geom_torsion_atom_site_label_3
 _geom_torsion_atom_site_label_4
 _geom_torsion
 _geom_torsion_site_symmetry_1
 _geom_torsion_site_symmetry_2
 _geom_torsion_site_symmetry_3
 _geom_torsion_site_symmetry_4
 _geom_torsion_publ_flag
N8 S1 N2 S3 62.0(4) . . . . ?
N9 S1 N2 S3 -52.8(4) . . . . ?
N10 S3 N2 S1 -62.7(4) . . . . ?
N4 S3 N2 S1 52.3(4) . . . . ?
N10 S3 N4 S5 56.2(3) . . . . ?
N2 S3 N4 S5 -54.1(3) . . . . ?
N9 S5 N4 S3 59.1(3) . . . . ?
N6 S5 N4 S3 -55.9(3) . . . . ?
N8 S7 N6 S5 57.9(3) . . . . ?
N10 S7 N6 S5 -53.3(3) . . . . ?
N9 S5 N6 S7 -56.2(3) . . . . ?
N4 S5 N6 S7 56.1(3) . . . . ?
N2 S1 N8 S7 -58.5(3) . . . . ?
N9 S1 N8 S7 54.1(3) . . . . ?
N6 S7 N8 S1 -57.4(3) . . . . ?
N10 S7 N8 S1 56.5(3) . . . . ?
N4 S5 N9 S1 -61.8(3) . . . . ?
N6 S5 N9 S1 50.9(3) . . . . ?
N2 S1 N9 S5 59.6(3) . . . . ?
N8 S1 N9 S5 -51.6(3) . . . . ?
N4 S3 N10 S7 -53.5(4) . . . . ?
N2 S3 N10 S7 60.9(3) . . . . ?
N6 S7 N10 S3 52.5(4) . . . . ?
N8 S7 N10 S3 -60.5(3) . . . . ?
C25 P2 N1 P1 -143.24(19) . . . . ?
C31 P2 N1 P1 -21.9(2) . . . . ?
C19 P2 N1 P1 101.1(2) . . . . ?
C13 P1 N1 P2 -14.5(2) . . . . ?
C1 P1 N1 P2 -136.1(2) . . . . ?
C7 P1 N1 P2 108.1(2) . . . . ?
N1 P1 C1 C2 157.99(18) . . . . ?
C13 P1 C1 C2 32.0(2) . . . . ?
C7 P1 C1 C2 -83.2(2) . . . . ?
N1 P1 C1 C6 -26.0(2) . . . . ?
C13 P1 C1 C6 -151.99(18) . . . . ?
C7 P1 C1 C6 92.7(2) . . . . ?
C6 C1 C2 C3 -0.1(3) . . . . ?
P1 C1 C2 C3 175.86(18) . . . . ?
C1 C2 C3 C4 -0.3(4) . . . . ?
C2 C3 C4 C5 0.3(4) . . . . ?
C3 C4 C5 C6 0.0(4) . . . . ?
C4 C5 C6 C1 -0.4(4) . . . . ?
C2 C1 C6 C5 0.4(3) . . . . ?
P1 C1 C6 C5 -175.6(2) . . . . ?
N1 P1 C7 C12 -3.6(2) . . . . ?
C13 P1 C7 C12 123.5(2) . . . . ?
C1 P1 C7 C12 -120.7(2) . . . . ?
N1 P1 C7 C8 172.52(19) . . . . ?
C13 P1 C7 C8 -60.4(2) . . . . ?
C1 P1 C7 C8 55.4(2) . . . . ?
C12 C7 C8 C9 -0.7(4) . . . . ?
P1 C7 C8 C9 -176.9(2) . . . . ?
C7 C8 C9 C10 0.4(5) . . . . ?
C8 C9 C10 C11 0.2(5) . . . . ?
C9 C10 C11 C12 -0.5(5) . . . . ?
C8 C7 C12 C11 0.5(4) . . . . ?
P1 C7 C12 C11 176.7(2) . . . . ?
C10 C11 C12 C7 0.1(5) . . . . ?
N1 P1 C13 C14 -73.1(2) . . . . ?
C1 P1 C13 C14 48.5(2) . . . . ?
C7 P1 C13 C14 162.71(17) . . . . ?
N1 P1 C13 C18 102.3(2) . . . . ?
C1 P1 C13 C18 -136.2(2) . . . . ?
C7 P1 C13 C18 -21.9(2) . . . . ?
C18 C13 C14 C15 0.6(3) . . . . ?
P1 C13 C14 C15 176.11(19) . . . . ?
C13 C14 C15 C16 -0.8(4) . . . . ?
C14 C15 C16 C17 0.5(5) . . . . ?
C15 C16 C17 C18 0.1(5) . . . . ?
C16 C17 C18 C13 -0.2(5) . . . . ?
C14 C13 C18 C17 -0.1(4) . . . . ?
P1 C13 C18 C17 -175.5(2) . . . . ?
N1 P2 C19 C20 11.3(2) . . . . ?
C25 P2 C19 C20 -105.5(2) . . . . ?
C31 P2 C19 C20 138.5(2) . . . . ?
N1 P2 C19 C24 -172.25(18) . . . . ?
C25 P2 C19 C24 70.9(2) . . . . ?
C31 P2 C19 C24 -45.1(2) . . . . ?
C24 C19 C20 C21 0.6(4) . . . . ?
P2 C19 C20 C21 177.1(2) . . . . ?
C19 C20 C21 C22 0.3(4) . . . . ?
C20 C21 C22 C23 -1.0(5) . . . . ?
C21 C22 C23 C24 0.8(5) . . . . ?
C22 C23 C24 C19 0.1(4) . . . . ?
C20 C19 C24 C23 -0.8(4) . . . . ?
P2 C19 C24 C23 -177.3(2) . . . . ?
N1 P2 C25 C30 -21.6(2) . . . . ?
C31 P2 C25 C30 -146.91(19) . . . . ?
C19 P2 C25 C30 97.7(2) . . . . ?
N1 P2 C25 C26 163.06(19) . . . . ?
C31 P2 C25 C26 37.7(2) . . . . ?
C19 P2 C25 C26 -77.7(2) . . . . ?
C30 C25 C26 C27 1.5(4) . . . . ?
P2 C25 C26 C27 176.8(2) . . . . ?
C25 C26 C27 C28 -1.2(4) . . . . ?
C26 C27 C28 C29 -0.1(4) . . . . ?
C27 C28 C29 C30 1.1(4) . . . . ?
C28 C29 C30 C25 -0.9(4) . . . . ?
C26 C25 C30 C29 -0.4(4) . . . . ?
P2 C25 C30 C29 -175.9(2) . . . . ?
N1 P2 C31 C36 -81.1(2) . . . . ?
C25 P2 C31 C36 39.8(2) . . . . ?
C19 P2 C31 C36 154.00(18) . . . . ?
N1 P2 C31 C32 93.38(19) . . . . ?
C25 P2 C31 C32 -145.75(18) . . . . ?
C19 P2 C31 C32 -31.6(2) . . . . ?
C36 C31 C32 C33 -0.6(3) . . . . ?
P2 C31 C32 C33 -175.11(18) . . . . ?
C31 C32 C33 C34 -0.6(4) . . . . ?
C32 C33 C34 C35 1.3(4) . . . . ?
C33 C34 C35 C36 -0.8(4) . . . . ?
C34 C35 C36 C31 -0.4(4) . . . . ?
C32 C31 C36 C35 1.1(3) . . . . ?
P2 C31 C36 C35 175.67(19) . . . . ?
 
_refine_diff_density_max    0.548
_refine_diff_density_min   -0.497
_refine_diff_density_rms    0.051


_shelxl_version_number 2013-3


_iucr_refine_instruction_details
;
TITL 280K_6N_model (RB08015) in P2(1)/c
CELL 0.71073  11.1310   17.9201   19.1396   90.0000   94.6005   90.0000
ZERR    4.00   0.0182    0.0291    0.0311    0.0000    0.0187    0.0000
LATT 1
SYMM -X, 0.5+Y, 0.5-Z
SFAC C  H  N  P  S
UNIT 152  132  28  8  16
OMIT     2   0   6
OMIT    -2  16   6
OMIT     0   6   5
OMIT    -2  17   3
L.S. 12
ACTA 55
BOND $H
CONF
FMAP 2
PLAN 10
SIZE 0.198 0.204 0.377
REM  A single position disorder model with 6N occupancy of 10.83333
TEMP 6.5
WGHT    0.060200    1.903800
FVAR       0.11871
MOLE 1
S1    5   -0.002041    0.883755    0.153275    11.00000    0.07734    0.11090 =
         0.07718    0.00485   -0.00766   -0.03977
S3    5    0.161642    0.978188    0.219640    11.00000    0.07375    0.09594 =
         0.08153   -0.04715    0.01455   -0.01143
S5    5    0.140158    0.969380    0.077573    11.00000    0.08808    0.09993 =
         0.07209    0.03643    0.01611    0.02058
S7    5    0.238524    0.854607    0.155428    11.00000    0.11408    0.07200 =
         0.08053   -0.01113   -0.02014    0.04542
N2    3    0.032441    0.935171    0.218830    10.83333    0.09619    0.18948 =
         0.10214   -0.03995    0.04371   -0.03475
N4    3    0.166367    1.021732    0.146939    10.83333    0.10158    0.04443 =
         0.12335   -0.00023    0.04014    0.00126
N6    3    0.239699    0.900924    0.086353    10.83333    0.10584    0.12831 =
         0.05759    0.00118    0.02856    0.06142
N8    3    0.102976    0.820783    0.157297    10.83333    0.15204    0.04640 =
         0.09988    0.01760   -0.04808   -0.02272
N9    3    0.011379    0.936411    0.083916    10.83333    0.09151    0.08392 =
         0.07710    0.00320   -0.01488    0.00869
N10   3    0.250877    0.913035    0.221504    10.83333    0.07922    0.12958 =
         0.08700   -0.01277   -0.03149    0.01295
MOLE 2
P2    4    0.369531    0.291653    0.165852    11.00000    0.03128    0.03204 =
         0.03245   -0.00430    0.00384    0.00023
P1    4    0.568910    0.246860    0.080282    11.00000    0.03343    0.03022 =
         0.03452   -0.00141    0.00606    0.00207
N1    3    0.501116    0.282794    0.141654    11.00000    0.03369    0.04566 =
         0.04290   -0.01086    0.00711    0.00219
C1    1    0.701769    0.200430    0.118404    11.00000    0.03441    0.03359 =
         0.03949    0.00232    0.00730    0.00081
C2    1    0.757018    0.143716    0.082702    11.00000    0.04235    0.04005 =
         0.04780   -0.00142    0.00899    0.00566
AFIX  43
H2    2    0.722593    0.126916    0.039679    11.00000   -1.20000
AFIX   0
C3    1    0.863681    0.112513    0.111779    11.00000    0.04388    0.04377 =
         0.06939    0.00171    0.01453    0.01001
AFIX  43
H3    2    0.900512    0.074550    0.088164    11.00000   -1.20000
AFIX   0
C4    1    0.915489    0.137371    0.175433    11.00000    0.03710    0.04990 =
         0.07762    0.00847   -0.00076    0.00573
AFIX  43
H4    2    0.987179    0.116275    0.194390    11.00000   -1.20000
AFIX   0
C5    1    0.861548    0.193202    0.210943    11.00000    0.04959    0.06104 =
         0.05994   -0.00046   -0.01226    0.00182
AFIX  43
H5    2    0.896845    0.209795    0.253833    11.00000   -1.20000
AFIX   0
C6    1    0.754653    0.224838    0.182978    11.00000    0.04541    0.04489 =
         0.04811   -0.00501    0.00095    0.00488
AFIX  43
H6    2    0.718106    0.262387    0.207276    11.00000   -1.20000
AFIX   0
C7    1    0.621549    0.318481    0.023599    11.00000    0.03832    0.03524 =
         0.04387    0.00369    0.00481    0.00013
C8    1    0.695749    0.299584   -0.029023    11.00000    0.06930    0.04719 =
         0.05198    0.00390    0.02345    0.00224
AFIX  43
H8    2    0.714922    0.249826   -0.036325    11.00000   -1.20000
AFIX   0
C9    1    0.741015    0.354567   -0.070459    11.00000    0.07313    0.06803 =
         0.06329    0.01187    0.02762   -0.00457
AFIX  43
H9    2    0.790063    0.341662   -0.105675    11.00000   -1.20000
AFIX   0
C10   1    0.713619    0.427827   -0.059609    11.00000    0.07718    0.05714 =
         0.08208    0.02352    0.01825   -0.01474
AFIX  43
H10   2    0.743900    0.464641   -0.087605    11.00000   -1.20000
AFIX   0
C11   1    0.641258    0.447341   -0.007313    11.00000    0.08090    0.03934 =
         0.10127    0.01504    0.02292   -0.00350
AFIX  43
H11   2    0.623446    0.497297    0.000021    11.00000   -1.20000
AFIX   0
C12   1    0.594849    0.392731    0.034461    11.00000    0.05512    0.03903 =
         0.07212    0.00539    0.01810    0.00353
AFIX  43
H12   2    0.545972    0.406074    0.069626    11.00000   -1.20000
AFIX   0
C13   1    0.482648    0.181104    0.026028    11.00000    0.03783    0.03620 =
         0.03672   -0.00441    0.00556    0.00298
C14   1    0.459474    0.111199    0.052705    11.00000    0.04512    0.04059 =
         0.05442    0.00032    0.00317   -0.00098
AFIX  43
H14   2    0.492620    0.097860    0.097097    11.00000   -1.20000
AFIX   0
C15   1    0.387304    0.061125    0.013679    11.00000    0.05429    0.04104 =
         0.08733   -0.01173    0.00923   -0.00631
AFIX  43
H15   2    0.372914    0.014046    0.031676    11.00000   -1.20000
AFIX   0
C16   1    0.336597    0.080785   -0.051852    11.00000    0.06792    0.06860 =
         0.07311   -0.02660   -0.00053   -0.01624
AFIX  43
H16   2    0.287626    0.047123   -0.077839    11.00000   -1.20000
AFIX   0
C17   1    0.358277    0.149537   -0.078498    11.00000    0.08505    0.09633 =
         0.04473   -0.00821   -0.01257   -0.01975
AFIX  43
H17   2    0.323826    0.162547   -0.122694    11.00000   -1.20000
AFIX   0
C18   1    0.430874    0.200120   -0.040573    11.00000    0.06840    0.05676 =
         0.04035    0.00328   -0.00387   -0.00873
AFIX  43
H18   2    0.445327    0.246835   -0.059333    11.00000   -1.20000
AFIX   0
C19   1    0.341738    0.226117    0.234479    11.00000    0.04637    0.03552 =
         0.03264   -0.00414    0.00289   -0.00200
C20   1    0.436611    0.186171    0.267190    11.00000    0.06108    0.05534 =
         0.04933    0.00379    0.00542    0.01193
AFIX  43
H20   2    0.513822    0.191311    0.252501    11.00000   -1.20000
AFIX   0
C21   1    0.415859    0.138004    0.322471    11.00000    0.09746    0.06680 =
         0.05291    0.01461    0.00162    0.02415
AFIX  43
H21   2    0.479455    0.111240    0.344776    11.00000   -1.20000
AFIX   0
C22   1    0.301884    0.130227    0.343785    11.00000    0.11300    0.06786 =
         0.04280    0.01233    0.00878   -0.00923
AFIX  43
H22   2    0.288290    0.097527    0.380050    11.00000   -1.20000
AFIX   0
C23   1    0.207179    0.170524    0.311864    11.00000    0.07444    0.08661 =
         0.04711    0.01043    0.01491   -0.01913
AFIX  43
H23   2    0.130283    0.165417    0.327014    11.00000   -1.20000
AFIX   0
C24   1    0.226496    0.218229    0.257657    11.00000    0.04893    0.06685 =
         0.04610    0.00856    0.00651   -0.00600
AFIX  43
H24   2    0.162528    0.245411    0.236283    11.00000   -1.20000
AFIX   0
C25   1    0.358746    0.382755    0.204125    11.00000    0.03756    0.03277 =
         0.03494   -0.00511    0.00490    0.00078
C26   1    0.247941    0.415276    0.213966    11.00000    0.03838    0.04625 =
         0.05278   -0.01400    0.00663    0.00058
AFIX  43
H26   2    0.176964    0.390895    0.198529    11.00000   -1.20000
AFIX   0
C27   1    0.243314    0.484066    0.246801    11.00000    0.05202    0.05264 =
         0.06269   -0.01794    0.01251    0.01144
AFIX  43
H27   2    0.169244    0.506269    0.252576    11.00000   -1.20000
AFIX   0
C28   1    0.348361    0.519536    0.270870    11.00000    0.06955    0.04026 =
         0.06125   -0.01922    0.01137    0.00133
AFIX  43
H28   2    0.344840    0.565696    0.292817    11.00000   -1.20000
AFIX   0
C29   1    0.458125    0.487303    0.262720    11.00000    0.05409    0.04753 =
         0.06875   -0.02044    0.00186   -0.00832
AFIX  43
H29   2    0.528595    0.511198    0.279852    11.00000   -1.20000
AFIX   0
C30   1    0.464063    0.419020    0.228905    11.00000    0.03813    0.04392 =
         0.05695   -0.01263    0.00343   -0.00049
AFIX  43
H30   2    0.538555    0.397525    0.222826    11.00000   -1.20000
AFIX   0
C31   1    0.249913    0.281484    0.097350    11.00000    0.03303    0.03992 =
         0.03233   -0.00448    0.00432    0.00045
C32   1    0.194728    0.212577    0.084100    11.00000    0.04441    0.04644 =
         0.04141   -0.00541    0.00453   -0.00788
AFIX  43
H32   2    0.215203    0.172038    0.112974    11.00000   -1.20000
AFIX   0
C33   1    0.108963    0.204502    0.027623    11.00000    0.05186    0.07195 =
         0.04992   -0.01685    0.00206   -0.01767
AFIX  43
H33   2    0.072598    0.158422    0.018497    11.00000   -1.20000
AFIX   0
C34   1    0.077852    0.264689   -0.014795    11.00000    0.05447    0.09539 =
         0.04365   -0.01256   -0.00865    0.00274
AFIX  43
H34   2    0.019316    0.259336   -0.051941    11.00000   -1.20000
AFIX   0
C35   1    0.132898    0.332645   -0.002499    11.00000    0.07412    0.07579 =
         0.03944    0.00535   -0.00503    0.01549
AFIX  43
H35   2    0.112160    0.372890   -0.031692    11.00000   -1.20000
AFIX   0
C36   1    0.219122    0.341371    0.053211    11.00000    0.05750    0.04824 =
         0.04089    0.00041    0.00241    0.00313
AFIX  43
H36   2    0.256515    0.387346    0.061135    11.00000   -1.20000
AFIX   0
MOLE 3
N1S   3    0.990589    0.520199    0.108899    11.00000    0.11496    0.16760 =
         0.16617    0.09321    0.02665    0.03565
C1S   1    0.954780    0.459658    0.109967    11.00000    0.06744    0.16603 =
         0.07902    0.04272    0.01105    0.02624
C2S   1    0.911772    0.384094    0.116482    11.00000    0.07952    0.16049 =
         0.10480   -0.02995    0.00903   -0.02263
AFIX 137
H2S1  2    0.970499    0.355477    0.144499    11.00000   -1.50000
H2S2  2    0.898994    0.362025    0.070786    11.00000   -1.50000
H2S3  2    0.837251    0.384576    0.138489    11.00000   -1.50000

AFIX   0
HKLF 4
END
;

#   Start of the CIF                                                         #
##############################################################################
#
#   Martan, H.; Weiss, J. Dithaliumtrischweveltrinitrid-tetraschwefel-
#      pentanitrid, Tl2S7N8. Acta Cryst. 1983, B39, 959-960.
# 
#         Published cell and crystal coordinates for Tl2[S4N5][S3N3] 
# 
# 
##############################################################################

data_Tl2[S3N3][S4N5] in Pmnb
_symmetry_cell_setting           orthorhombic
_symmetry_space_group_name_H-M   'P m n b'
_symmetry_Int_Tables_number      62
loop_
_symmetry_equiv_pos_site_id
_symmetry_equiv_pos_as_xyz
1 x,y,z
2 -x,1/2-y,1/2+z
3 1/2+x,-y,-z
4 1/2-x,1/2+y,1/2-z
5 -x,-y,-z
6 x,1/2+y,1/2-z
7 1/2-x,y,z
8 1/2+x,1/2-y,1/2+z
_cell_length_a                   9.281(2)
_cell_length_b                   11.380(2)
_cell_length_c                   11.714(2)
_cell_angle_alpha                90
_cell_angle_beta                 90
_cell_angle_gamma                90
_cell_volume                     1237.21
loop_
_atom_site_label
_atom_site_type_symbol
_atom_site_fract_x
_atom_site_fract_y
_atom_site_fract_z
Tl Tl 0.5401 0.7788 0.9428
S1 S 0.25 0.9575 0.2825
S2 S 0.25 0.9548 0.0379
S3 S 0.25 0.737 0.161
N1 N 0.25 0.8125 0.0457
N2 N 0.25 1.0219 0.1603
N3 N 0.25 0.8144 0.2787
S4 S 0.25 0.3434 0.8035
S5 S 0.25 0.5483 0.935
S6 S 0.3932 0.5397 0.7297
N4 N 0.25 0.4048 0.9305
N5 N 0.3885 0.5955 0.8561
N6 N 0.388 0.3982 0.729
S6 S 0.1068 0.5397 0.7297
N5 N 0.1115 0.5955 0.8561
N6 N 0.112 0.3982 0.729
Tl Tl -0.0401 0.2788 0.5572
Tl Tl 0.5401 0.2788 0.5572
S1 S 0.25 0.4575 0.2175
S2 S 0.25 0.4548 0.4621
S3 S 0.25 0.237 0.339
N1 N 0.25 0.3125 0.4543
N2 N 0.25 0.5219 0.3397
N3 N 0.25 0.3144 0.2213
S4 S 0.25 -0.1566 0.6965
S5 S 0.25 0.0483 0.565
S6 S 0.1068 0.0397 0.7703
N4 N 0.25 -0.0952 0.5695
N5 N 0.1115 0.0955 0.6439
N6 N 0.112 -0.1018 0.771
S6 S 0.3932 0.0397 0.7703
N5 N 0.3885 0.0955 0.6439
N6 N 0.388 -0.1018 0.771

#END


data_DFT-S4N5anion-noSym
# S4N5-ANION_B3LYP6311++G3DF_OPT_FRQ2
# RB3LYP/6-311++G(3df)
# Gaussian 03W
#
_cell_length_a                   1
_cell_length_b                   1
_cell_length_c                   1
_cell_angle_alpha                90
_cell_angle_beta                 90
_cell_angle_gamma                90
_cell_volume                     1
loop_
_atom_site_label
_atom_site_type_symbol
_atom_site_fract_x
_atom_site_fract_y
_atom_site_fract_z
S1 S 1.3949 -0.0477 0.8566
S2 S 0.0499 1.42 -1.0645
S3 S -1.3948 0.0477 0.8566
S4 S -0.0499 -1.42 -1.0646
N5 N -1.3112 1.3394 -0.1965
N6 N -1.4022 -1.2453 -0.1952
N7 N 1.3112 -1.3395 -0.1965
N8 N 1.4022 1.2453 -0.195
N9 N -0.0001 -1.06171e-016 1.7339

#END
